# Supplementary material for: Temporal Fluctuation in North East Baltic Sea Region Cattle Population Revealed by Mitochondrial and Y-Chromosomal DNA Analyses
Source: PLoS One. 2015 May 20;10(5):e0123821. doi: 10.1371/journal.pone.0123821 (PMC4439080; doi:10.1371/journal.pone.0123821)
Supplement: S1 Dataset — (TXT) [file pone.0123821.s001.txt]

>BtAA1_1R$1
ATATAAGCAAGTACATGACCTCTATAGCAGTACATAATACATACAATTATTGACTGTACA
TAGTACATTATGTCAAATTCATTCTTGATAGTATATCTATTATACATTCCTTACCATTAG
ATCACGAGCT--------------------------------------------------
------------------------------------------------------------
------------------------------------------------------------
------------------------------------------------------------
------------------------------------------------------------
------------------------------------------------------------
------
>BtAA1_1R$2
ATATAAGCAAGTACATGACCTCTATAGCAGTACATAATACATACAATTATTGACTGTACA
TAGTACATTATGTCAAATTCATTCTTGATAGTATATCTATTATACATTCCTTACCATTAG
ATCACGAGCT--------------------------------------------------
------------------------------------------------------------
------------------------------------------------------------
------------------------------------------------------------
------------------------------------------------------------
------------------------------------------------------------
------
>BtAA1_1F$1
-------------------------------ACATAATACATACAATTATTGACTGTACA
TAGTACATTATGTCAAATTCATTCTTGATAGTATATCTATTATACATTCCTTACCATTAG
ATCACGAGCTTAATTACCATGCCGCGT---------------------------------
------------------------------------------------------------
------------------------------------------------------------
------------------------------------------------------------
------------------------------------------------------------
------------------------------------------------------------
------
>BtAA1_1F$2
-----------------------------------------------TATTGACTGTACA
TAGTACATTATGTCAAATTCATTCTTGATAGTATATCTATTATACATTCCTTACCATTAG
ATCACGAGCTTAATTAC-------------------------------------------
------------------------------------------------------------
------------------------------------------------------------
------------------------------------------------------------
------------------------------------------------------------
------------------------------------------------------------
------
>BtAA1_2R$1
------------------------------------------------------------
------------------------------------------------------------
----------------------CGCGTGAAACCAGCAACCCGCTAGGCAGGGATCCCTCT
TCTCGCTCCGGGCCCATAAACCGTGGGGGTCGCTATCCAATGAATTTTACCAGGCATCTG
GTTCTTTCTTCAGGGCCATCTCATCTAAAACGGTCCATTCTTTCCTCTTAAATAAGACAT
CTCGAT------------------------------------------------------
------------------------------------------------------------
------------------------------------------------------------
------
>BtAA1_2R$2
------------------------------------------------------------
------------------------------------------------------------
--------------------------------------------------GGATCCCTCT
TCTCGCTCCGGGCCCATAAACCGTGGGGGTCGCTATCCAATGAATTTTACCAGGCATCTG
GTTCTTTCTTCAGGGCCATCTCATCTAAAACGGTCCAT----------------------
------------------------------------------------------------
------------------------------------------------------------
------------------------------------------------------------
------
>BtAA1_2R$3
------------------------------------------------------------
------------------------------------------------------------
----------------------CGCGTGAAACCAGCAACCCGCTAGGCAGGGATCCCTCT
TCTCGCTCCGGGCCCATAAACCGTGGGGGTCGCTATCCAATGAATTTTACCAGGCATCTG
GTTCTTTCTTCAGGGCCATCTCATCTAAAACGGTCCATTCTTTCCTCTTAAATAAGACAT
CTCGAT------------------------------------------------------
------------------------------------------------------------
------------------------------------------------------------
------
>BtAA1_2F$1
------------------------------------------------------------
------------------------------------------------------------
-------------------------------------------------------CCTCT
TCTCGCTCCGGGCCCATAAACCGTGGGGGTCGCTATCCAATGAATTTTACCAGGCATCTG
GTTCTTTCTTCAGGGCCATCTCATCTAAAACGGTCCATTCTTTCCTCTTAAATAAGACAT
CTCGATGGACTAATGGCTAA----------------------------------------
------------------------------------------------------------
------------------------------------------------------------
------
>BtAA1_2F$2
------------------------------------------------------------
------------------------------------------------------------
--------------------------------------------------GGATCCCTCT
TCTCGCTCCGGGCCCATAAACCGTGGGGGTCGCTATCCAATGAATTTTACCAGGCATCTG
GTTCTTTCTTCAGGGCCATCTCATCTAAAACGGTCCATTCTTTCCTCTTAAATAAGACAT
CTCGATGGACTAATGGCTAA----------------------------------------
------------------------------------------------------------
------------------------------------------------------------
------
>BtAA1_2F$3
------------------------------------------------------------
------------------------------------------------------------
--------------------------------------------------GGATCCCTCT
TCTCGCTCCGGGCCCATAAACCGTGGGGGTCGCTATCCAATGAATTTTACCAGGCATCTG
GTTCTTTCTTCAGGGCCATCTCATCTAAAACGGTCCATTCTTTCCTCTTAAATAAGACAT
CTCGATGGACTAATGGCTAA----------------------------------------
------------------------------------------------------------
------------------------------------------------------------
------
>BtAA1_3R$1
------------------------------------------------------------
------------------------------------------------------------
------------------------------------------------------------
------------------------------------------------------------
------------------------------------------------------------
----------------CTAATCAGCCCATGCTCACACATAACTGTGCTGTCATACATTTG
GTATTTTTTTATTTTGGGGGATGCTTGGACTCAGCTATGGCCGTCAAAGGCCCTGACCCG
GAGCATCTATTGTAGCTGGACTTAACTGCATCTTGAGCACCAGCATAATGATAAGCGT--
------
>BtAA1_3R$2
------------------------------------------------------------
------------------------------------------------------------
------------------------------------------------------------
------------------------------------------------------------
------------------------------------------------------------
----------------CTAATCAGCCCATGCTCACACATAACTGTGCTGTCATACATTTG
GTATTTTTTTATTTTGGGGGATGCTTGGACTCAGCTATGGCCGTCAAAGGCCCTGACCCG
GAGCATCTATTGTAGCTGGACTTAACTGCATCTTGAGCACCAGCATAA------------
------
>BtAA1_3R$3
------------------------------------------------------------
------------------------------------------------------------
------------------------------------------------------------
------------------------------------------------------------
------------------------------------------------------------
----------------CTAATCAGCCCATGCTCACACATAACTGTGCTGTCATACATTTG
GTATTTTTTTATTTTGGGGGATGCTTGGACTCAGCTATGGCCGTCAAAGGCCCTGACCCG
GAGCATCTATTGTAGCTGGACTTAACTGCATCTTGAGCACCAGCATAATGATAAGC----
------
>BtAA1_3F$1
------------------------------------------------------------
------------------------------------------------------------
------------------------------------------------------------
------------------------------------------------------------
------------------------------------------------------------
-----------------------------------ACATAACTGTGCTGTCATACATTTG
GTATTTTTTTATTTTGGGGGATGCTTGGACTCAGCTATGGCCGTCAAAGGCCCTGACCCG
GAGCATCTATTGTAGCTGGACTTAACTGCATCTTGAGCACCAGCATAATGATAAGCGTGG
ACATTA
>BtAA1_3F$2
------------------------------------------------------------
------------------------------------------------------------
------------------------------------------------------------
------------------------------------------------------------
------------------------------------------------------------
----------------------------------CACATAACTGTGCTGTCATACATTTG
GTATTTTTTTATTTTGGGGGATGCTTGGACTCAGCTATGGCCGTCAAAGGCCCTGACCCG
GAGCATCTATTGTAGCTGGACTTAACTGCATCTTGAGCACCAGCATAATGATAAGCGTGG
ACATTA
>BtAA1_3F$3
------------------------------------------------------------
------------------------------------------------------------
------------------------------------------------------------
------------------------------------------------------------
------------------------------------------------------------
---------------------------------------------GCTGTCATACATTTG
GTATTTTTTTATTTTGGGGGATGCTTGGACTCAGCTATGGCCGTCAAAGGCCCTGACCCG
GAGCATCTATTGTAGCTGGACTTAACTGCATCTTGAGCACCAGCATAATGATAAGCGTGG
ACATTA
>BtAA2_1R$1
ATATAAGCAAGTACATGACCTCTATAGCAGTACATAATACATATAATTATTGACTGTACA
TAATACATTATGTCAAATTCATTCTTGATAGTATATCTATTATATATTCCTTACCATTAG
------------------------------------------------------------
------------------------------------------------------------
------------------------------------------------------------
------------------------------------------------------------
------------------------------------------------------------
------------------------------------------------------------
------
>BtAA2_1R$2
ATATAAGCAAGTACATGACCTCTATAGCAGTACATAATACATATAATTATTGACTGTACA
TAATACATTATGTCAAATTCATTCTTGATAGTATATCTATTATATATTCCTTACCATTAG
ATCACGAGCTT-------------------------------------------------
------------------------------------------------------------
------------------------------------------------------------
------------------------------------------------------------
------------------------------------------------------------
------------------------------------------------------------
------
>BtAA2_1F$1
-------------------------------ACATAATACATATAATTATTGACTGTACA
TAATACATTATGTCAAATTCATTCTTGATAGTATATCTATTATATATTCCTTACCATTAG
ATCACGAGCTTAATTACCATGCCGCGT---------------------------------
------------------------------------------------------------
------------------------------------------------------------
------------------------------------------------------------
------------------------------------------------------------
------------------------------------------------------------
------
>BtAA2_1F$2
-------------------------------ACATAATACATATAATTATTGACTGTACA
TAATACATTATGTCAAATTCATTCTTGATAGTATATCTATTATATATTCCTTACCATTAG
ATCACGAGCTTAATTACCATGCCGCGT---------------------------------
------------------------------------------------------------
------------------------------------------------------------
------------------------------------------------------------
------------------------------------------------------------
------------------------------------------------------------
------
>BtAA2_2R$1
------------------------------------------------------------
------------------------------------------------------------
----------------------CGCGTGAAACCAGCAACCCGCTAGGCAGGGATCCCTCT
TCTCGCTCCGGGCCCATAAACCGTGGGGGTCGCTATCCAATGAATTTTACCAGG------
------------------------------------------------------------
------------------------------------------------------------
------------------------------------------------------------
------------------------------------------------------------
------
>BtAA2_2R$2
------------------------------------------------------------
------------------------------------------------------------
----------------------CGCGTGAAACCAGCAACCCGCTAGGCAGGGATCCCTCT
TCTCGCTCCGGGCCCATAAACCGTGGGGGTCGCTATCCAATGAATTTTACCAGGCATCTG
GTTCTTTCTTCAGGGCCATCTCATCTAAAACGGTCCATTCTTTCCTCTTAAATAAGA---
------------------------------------------------------------
------------------------------------------------------------
------------------------------------------------------------
------
>BtAA2_2R$3
------------------------------------------------------------
------------------------------------------------------------
----------------------CGCGTGAAACCAGCAACCCGCTAGGCAGGGATCCCTCT
TCTCGCTCCGGGCCCATAAACCGTGGGGGTCGCTATCCAATGAATTTTACCAGGCATCTG
GTTCTTTCTTCAGGGCCATCTCATCTAAAACGGTCCATTCTTTCCTCTTAAATAAGACAT
CTCGAT------------------------------------------------------
------------------------------------------------------------
------------------------------------------------------------
------
>BtAA2_2F$1
------------------------------------------------------------
------------------------------------------------------------
---------------------------------------------GGCAGGGATCCCTCT
TCTCGCTCCGGGCCCATAAACCGTGGGGGTCGCTATCCAATGAATTTTACCAGGCATCTG
GTTCTTTCTTCAGGGCCATCTCATCTAAAACGGTCCATTCTTTCCTCTTAAATAAGACAT
CTCGATGGACTAATGGCTAA----------------------------------------
------------------------------------------------------------
------------------------------------------------------------
------
>BtAA2_2F$2
------------------------------------------------------------
------------------------------------------------------------
--------------------------------------------------GGATCCCTCT
TCTCGCTCCGGGCCCATAAACCGTGGGGGTCGCTATCCAATGAATTTTACCAGGCATCTG
GTTCTTTCTTCAGGGCCATCTCATCTAAAACGGTCCATTCTTTCCTCTTAAATAAGACAT
CTCGATGGACTAATGGCTAA----------------------------------------
------------------------------------------------------------
------------------------------------------------------------
------
>BtAA2_2F$3
------------------------------------------------------------
------------------------------------------------------------
--------------------------------------------------GGATCCCTCT
TCTCGCTCCGGGCCCATAAACCGTGGGGGTCGCTATCCAATGAATTTTACCAGGCATCTG
GTTCTTTCTTCAGGGCCATCTCATCTAAAACGGTCCATTCTTTCCTCTTAAATAAGACAT
CTCGATGGACTAATGGCTAA----------------------------------------
------------------------------------------------------------
------------------------------------------------------------
------
>BtAA2_3R$1
------------------------------------------------------------
------------------------------------------------------------
------------------------------------------------------------
------------------------------------------------------------
------------------------------------------------------------
----------------CTAATCAGCCCATGCTCACACATAACTGTGCTGTCATACATTTG
GTATTTTTTTATTTTGGGGGATGCTTGGACTCAGCTATGGCCGTCAAAGGCCCTGACCCG
GAGCATCTATTGTAGCTGGACTTAACTGCATCTTGAGCACCA------------------
------
>BtAA2_3R$2
------------------------------------------------------------
------------------------------------------------------------
------------------------------------------------------------
------------------------------------------------------------
------------------------------------------------------------
----------------CTAATCAGCCCATGCTCACACATAACTGTGCTGTCATACATTTG
GTATTTTTTTATTTTGGGGGATGCTTGGACTCAGCTATGGCCGTCAAAGGCCCTGACCCG
GAGCATCTATTGTAGCTGGACTTAACTGCATCTTGAGCACCAGCATAA------------
------
>BtAA2_3R$3
------------------------------------------------------------
------------------------------------------------------------
------------------------------------------------------------
------------------------------------------------------------
------------------------------------------------------------
----------------CTAATCAGCCCATGCTCACACATAACTGTGCTGTCATACATTTG
GTATTTTTTTATTTTGGGGGATGCTTGGACTCAGCTATGGCCGTCAAAGGCCCTGACCCG
GAGCATCTATTGTAGCTGGACTTAACTGCATCTTGAGCACCAGCATAATGATAAGC----
------
>BtAA2_3F$1
------------------------------------------------------------
------------------------------------------------------------
------------------------------------------------------------
------------------------------------------------------------
------------------------------------------------------------
--------------------------------CACACATAACTGTGCTGTCATACATTTG
GTATTTTTTTATTTTGGGGGATGCTTGGACTCAGCTATGGCCGTCAAAGGCCCTGACCCG
GAGCATCTATTGTAGCTGGACTTAACTGCATCTTGAGCACCAGCATAATGATAAGCGTGG
ACATTA
>BtAA2_3F$2
------------------------------------------------------------
------------------------------------------------------------
------------------------------------------------------------
------------------------------------------------------------
------------------------------------------------------------
----------------------------------CACATAACTGTGCTGTCATACATTTG
GTATTTTTTTATTTTGGGGGATGCTTGGACTCAGCTATGGCCGTCAAAGGCCCTGACCCG
GAGCATCTATTGTAGCTGGACTTAACTGCATCTTGAGCACCAGCATAATGATAAGCGTGG
ACATTA
>BtAA2_3F$3
------------------------------------------------------------
------------------------------------------------------------
------------------------------------------------------------
------------------------------------------------------------
------------------------------------------------------------
-----------------------------GCTCACACATAACTGTGCTGTCATACATTTG
GTATTTTTTTATTTTGGGGGATGCTTGGACTCAGCTATGGCCGTCAAAGGCCCTGACCCG
GAGCATCTATTGTAGCTGGACTTAACTGCATCTTGAGCACCAGCATAATGATAAGCGTGG
ACATTA
>BtAA3_1R$1
ATATAAGCAAGTACATGACCTCTATAGCAGTACATAATACATATAATTATTGACTGTACA
TAGTACATTATGTCAAATTCATCCTTGA--------------------------------
------------------------------------------------------------
------------------------------------------------------------
------------------------------------------------------------
------------------------------------------------------------
------------------------------------------------------------
------------------------------------------------------------
------
>BtAA3_1R$2
ATATAAGCAAGTACATGACCTCTATAGCAGTACATAATACATATAATTATTGACTGTACA
TAGTACATTATGTCAAATTCATCCTTGA--------------------------------
------------------------------------------------------------
------------------------------------------------------------
------------------------------------------------------------
------------------------------------------------------------
------------------------------------------------------------
------------------------------------------------------------
------
>BtAA3_1F$1
---------------------------------------------------GACTGTACA
TAGTACATTATGTCAAATTCATCCTTGATAGTATATCTATTATATATTCCTTACCATTAG
ATCACGAGCTTAATTACCATGCCGCGT---------------------------------
------------------------------------------------------------
------------------------------------------------------------
------------------------------------------------------------
------------------------------------------------------------
------------------------------------------------------------
------
>BtAA3_1F$2
--------------------------------------ACATATAATTATTGACTGTACA
TAGTACATTATGTCAAATTCATCCTTGATAGTATATCTATTATATATTCCTTACCATTAG
ATCACGAGCTTAATTACCATGCCGCGT---------------------------------
------------------------------------------------------------
------------------------------------------------------------
------------------------------------------------------------
------------------------------------------------------------
------------------------------------------------------------
------
>BtAA3_2R$1
------------------------------------------------------------
------------------------------------------------------------
----------------------CGCGTGAAACCAGCAACCCGCTAGGCAGGGATCCCTCT
TCTCGCTCCGGGCCCATAAACCGTGGGGGTCGCTATCCAATGAATTTTACCAGGCATCTG
GTTCTTTCTTCAGGGCCATCTCATCTAAAACGGTCCATTCTTTCCTCTTAAATAAGACAT
CTCGAT------------------------------------------------------
------------------------------------------------------------
------------------------------------------------------------
------
>BtAA3_2R$2
------------------------------------------------------------
------------------------------------------------------------
----------------------CGCGTGAAACCAGCAACCCGCTAGGCAGGGATCCCTCT
TCTCGCTCCGGGCCCATAAACCGTGGGGGTCGCTATCCAATGAATTTTACCAGGCATCTG
GTTCTTTCTTCAGGGCCATCTCATCTAAAACGGTCCATTCTTTCCTCTTAAATAAGACAT
CTC---------------------------------------------------------
------------------------------------------------------------
------------------------------------------------------------
------
>BtAA3_2R$3
------------------------------------------------------------
------------------------------------------------------------
----------------------CGCGTGAAACCAGCAACCCGCTAGGCAGGGATCCCTCT
TCTCGCTCCGGGCCCATAAACCGTGGGGGTCGCTATCCAATGAATTTTACCAGGCATCTG
GTTCTTTCTTCAGGGCCATCTCATCTAAAACGGTCCATTCTTTCCTCTTAAATAAGACAT
CTCGAT------------------------------------------------------
------------------------------------------------------------
------------------------------------------------------------
------
>BtAA3_2F$1
------------------------------------------------------------
------------------------------------------------------------
-------------------------------------ACCCGCTAGGCAGGGATCCCTCT
TCTCGCTCCGGGCCCATAAACCGTGGGGGTCGCTATCCAATGAATTTTACCAGGCATCTG
GTTCTTTCTTCAGGGCCATCTCATCTAAAACGGTCCATTCTTTCCTCTTAAATAAGACAT
CTCGATGGACTAATGGCTAA----------------------------------------
------------------------------------------------------------
------------------------------------------------------------
------
>BtAA3_2F$2
------------------------------------------------------------
------------------------------------------------------------
--------------------------------------------------GGATCCCTCT
TCTCGCTCCGGGCCCATAAACCGTGGGGGTCGCTATCCAATGAATTTTACCAGGCATCTG
GTTCTTTCTTCAGGGCCATCTCATCTAAAACGGTCCATTCTTTCCTCTTAAATAAGACAT
CTCGATGGACTAATGGCTAA----------------------------------------
------------------------------------------------------------
------------------------------------------------------------
------
>BtAA3_2F$3
------------------------------------------------------------
------------------------------------------------------------
--------------------------------------------------GGATCCCTCT
TCTCGCTCCGGGCCCATAAACCGTGGGGGTCGCTATCCAATGAATTTTACCAGGCATCTG
GTTCTTTCTTCAGGGCCATCTCATCTAAAACGGTCCATTCTTTCCTCTTAAATAAGACAT
CTCGATGGACTAATGGCTAA----------------------------------------
------------------------------------------------------------
------------------------------------------------------------
------
>BtAA3_3R$1
------------------------------------------------------------
------------------------------------------------------------
------------------------------------------------------------
------------------------------------------------------------
------------------------------------------------------------
----------------CTAATCAGCCCATGCTCACACATAACTGTGCTGTCATACATTTG
GTATTTTTTTATTTTGGGGGATGCTTGGACTCAGCTATGGCCGTCAAAGGCCCCGACCCG
GAGCATCTATTGTAGCTGGACTTAACTGCATCT---------------------------
------
>BtAA3_3R$2
------------------------------------------------------------
------------------------------------------------------------
------------------------------------------------------------
------------------------------------------------------------
------------------------------------------------------------
----------------CTAATCAGCCCATGCTCACACATAACTGTGCTGTCATACATTTG
GTATTTTTTTATTTTGGGGGATGCTTGGACTCAGCTATGGCCGTCAAAGGCCCCGACCCG
GAGCATCTATTGTAGCTGGACTTAACTGCATCTTGAGCACCAGCATAA------------
------
>BtAA3_3R$3
------------------------------------------------------------
------------------------------------------------------------
------------------------------------------------------------
------------------------------------------------------------
------------------------------------------------------------
----------------CTAATCAGCCCATGCTCACACATAACTGTGCTGTCATACATTTG
GTATTTTTTTATTTTGGGGGATGCTTGGACTCAGCTATGGCCGTCAAAGGCCCCGACCCG
GAGCATCTATTGTAGCTGGACTTAACTGCATCTTGAGCACC-------------------
------
>BtAA3_3F$1
------------------------------------------------------------
------------------------------------------------------------
------------------------------------------------------------
------------------------------------------------------------
------------------------------------------------------------
--------------------------------CACACATAACTGTGCTGTCATACATTTG
GTATTTTTTTATTTTGGGGGATGCTTGGACTCAGCTATGGCCGTCAAAGGCCCCGACCCG
GAGCATCTATTGTAGCTGGACTTAACTGCATCTTGAGCACCAGCATAATGATAAGCATGG
ACATTA
>BtAA3_3F$2
------------------------------------------------------------
------------------------------------------------------------
------------------------------------------------------------
------------------------------------------------------------
------------------------------------------------------------
----------------------------------CACATAACTGTGCTGTCATACATTTG
GTATTTTTTTATTTTGGGGGATGCTTGGACTCAGCTATGGCCGTCAAAGGCCCCGACCCG
GAGCATCTATTGTAGCTGGACTTAACTGCATCTTGAGCACCAGCATAATGATAAGCATGG
ACATTA
>BtAA3_3F$3
------------------------------------------------------------
------------------------------------------------------------
------------------------------------------------------------
------------------------------------------------------------
------------------------------------------------------------
--------------------------------CACACATAACTGTGCTGTCATACATTTG
GTATTTTTTTATTTTGGGGGATGCTTGGACTCAGCTATGGCCGTCAAAGGCCCCGACCCG
GAGCATCTATTGTAGCTGGACTTAACTGCATCTTGAGCACCAGCATAATGATAAGCATGG
ACATTA
>BtAA4_1R$1
ATATAAGCAAGTACATGACCTCTATAGCAGTACATAATACATATAATTATTGACTGTACA
TAGTACATTATGTCAAATTTATTCTTGATAGTATATCTATTATATATTCCTTACCATTAG
ATCACGAGCT--------------------------------------------------
------------------------------------------------------------
------------------------------------------------------------
------------------------------------------------------------
------------------------------------------------------------
------------------------------------------------------------
------
>BtAA4_1R$2
ATATAAGCAAGTACATGACCTCTATAGCAGTACATAATACATATAATTATTGACTGTACA
TAGTACATTATGTCAAATTTATTCTTGATAGTATATCTATTATATATTCCTTACCATTAG
ATCAC-------------------------------------------------------
------------------------------------------------------------
------------------------------------------------------------
------------------------------------------------------------
------------------------------------------------------------
------------------------------------------------------------
------
>BtAA4_1R$3
ATATAAGCAAGTACATGACCTCTATAGCAGTACATAATACATATAATTATTGACTGTACA
TAGTACATTATGTCAAATTTATTCTT----------------------------------
------------------------------------------------------------
------------------------------------------------------------
------------------------------------------------------------
------------------------------------------------------------
------------------------------------------------------------
------------------------------------------------------------
------
>BtAA4_1F$1
--------------------------GCAGTACATAATACATATAATTATTGACTGTACA
TAGTACATTATGTCAAATTTATTCTTGATAGTATATCTATTATATATTCCTTACCATTAG
ATCACGAGCTTAATTACCATGCCGCGT---------------------------------
------------------------------------------------------------
------------------------------------------------------------
------------------------------------------------------------
------------------------------------------------------------
------------------------------------------------------------
------
>BtAA4_1F$2
-------------------CTCTATAGCAGTACATAATACATATAATTATTGACTGTACA
TAGTACATTATGTCAAATTTATTCTTGATAGTATATCTATTATATATTCCTTACCATTAG
ATCACGAGCTTAATTACCATGCCGCGT---------------------------------
------------------------------------------------------------
------------------------------------------------------------
------------------------------------------------------------
------------------------------------------------------------
------------------------------------------------------------
------
>BtAA4_1F$3
--------------------TCTATAGCAGTACATAATACATATAATTATTGACTGTACA
TAGTACATTATGTCAAATTTATTCTTGATAGTATATCTATTATATATTCCTTACCATTAG
ATCACGAGCTTAATTACCATGCCGCGT---------------------------------
------------------------------------------------------------
------------------------------------------------------------
------------------------------------------------------------
------------------------------------------------------------
------------------------------------------------------------
------
>BtAA4_2R$1
------------------------------------------------------------
------------------------------------------------------------
----------------------CGCGTGAAACCAGCAACCCGCTAGGCAGGGATCCCTCT
TCTCGCTCCGGGCCCATAAACCGTGGGGGTCGCTATCCAATGAATTTTACCAGGCATCTG
GTTCTTTCTTCAGGGCCATCTCATCTAAAACGGTCCATTCTTTCCTCTTAAATAAGACAT
CTCGAT------------------------------------------------------
------------------------------------------------------------
------------------------------------------------------------
------
>BtAA4_2R$2
------------------------------------------------------------
------------------------------------------------------------
----------------------CGCGTGAAACCAGCAACCCGCTAGGCAGGGATCCCTCT
TCTCGCTCCGGGCCCATAAACCGTGGGGGTCGCTATCCAATGAATTTTACCAGGCATCTG
GTTCTTTCTTCAGGGCCATCTCATCTAAAACGGTCCATTCTTTCCTCTTAAATAAGACAT
CTCGAT------------------------------------------------------
------------------------------------------------------------
------------------------------------------------------------
------
>BtAA4_2R$3
------------------------------------------------------------
------------------------------------------------------------
----------------------CGCGTGAAACCAGCAACCCGCTAGGCAGGGATCCCTCT
TCTCGCTCCGGGCCCATAAACCGTGGGGGTCGCTATCCAATGAATTTTACCAGGCATCTG
GTTCTTTCTTCAGGGCCATCTCATCTAAAACGGTCCATTCTTTCCTCTTAAATAAGAC--
------------------------------------------------------------
------------------------------------------------------------
------------------------------------------------------------
------
>BtAA4_2F$1
------------------------------------------------------------
------------------------------------------------------------
--------------------------------------------------GGATCCCTCT
TCTCGCTCCGGGCCCATAAACCGTGGGGGTCGCTATCCAATGAATTTTACCAGGCATCTG
GTTCTTTCTTCAGGGCCATCTCATCTAAAACGGTCCATTCTTTCCTCTTAAATAAGACAT
CTCGATGGACTAATGGCTAA----------------------------------------
------------------------------------------------------------
------------------------------------------------------------
------
>BtAA4_2F$2
------------------------------------------------------------
------------------------------------------------------------
----------------------------------------------------ATCCCTCT
TCTCGCTCCGGGCCCATAAACCGTGGGGGTCGCTATCCAATGAATTTTACCAGGCATCTG
GTTCTTTCTTCAGGGCCATCTCATCTAAAACGGTCCATTCTTTCCTCTTAAATAAGACAT
CTCGATGGACTAATGGCTAA----------------------------------------
------------------------------------------------------------
------------------------------------------------------------
------
>BtAA4_2F$3
------------------------------------------------------------
------------------------------------------------------------
--------------------------------------------------GGATCCCTCT
TCTCGCTCCGGGCCCATAAACCGTGGGGGTCGCTATCCAATGAATTTTACCAGGCATCTG
GTTCTTTCTTCAGGGCCATCTCATCTAAAACGGTCCATTCTTTCCTCTTAAATAAGACAT
CTCGATGGACTAATGGCTAA----------------------------------------
------------------------------------------------------------
------------------------------------------------------------
------
>BtAA4_3R$1
------------------------------------------------------------
------------------------------------------------------------
------------------------------------------------------------
------------------------------------------------------------
------------------------------------------------------------
----------------CTAATCAGCCCATGCTCACACATAACTGTGCTGTCATACATTTG
GTATTTTTTTATTTTGGGGGATGCTTGGACTCAGCTATGGCCGTCAAAGGCCCTGACCCG
GAGCATCTATTGTAGCTGGACTTAACTGCATCT---------------------------
------
>BtAA4_3R$2
------------------------------------------------------------
------------------------------------------------------------
------------------------------------------------------------
------------------------------------------------------------
------------------------------------------------------------
----------------CTAATCAGCCCATGCTCACACATAACTGTGCTGTCATACATTTG
GTATTTTTTTATTTTGGGGGATGCTTGGACTCAGCTATGGCCGTCAAAGGCCCTGACCCG
GAGCATCTATTGTAGCTGGACTTAACTGCATCTTGAGCACCAGCAT--------------
------
>BtAA4_3R$3
------------------------------------------------------------
------------------------------------------------------------
------------------------------------------------------------
------------------------------------------------------------
------------------------------------------------------------
----------------CTAATCAGCCCATGCTCACACATAACTGTGCTGTCATACATTTG
GTATTTTTTTATTTTGGGGGATGCTTGGACTCAGCTATGGCCGTCAAAGGCCCTGACCCG
GAGCATCTATTGTAGCTGGACTTAACTGCATCTTGAGCACCAGCATAA------------
------
>BtAA4_3R$4
------------------------------------------------------------
------------------------------------------------------------
------------------------------------------------------------
------------------------------------------------------------
------------------------------------------------------------
----------------CTAATCAGCCCATGCTCACACATAACTGTGCTGTCATACATTTG
GTATTTTTTTATTTTGGGGGATGCTTGGACTCAGCTATGGCCGTCAAAGGCCCTGACCCG
GAGCATCTATTGTAGCTGGACTTAACTGCATCTTGA------------------------
------
>BtAA4_3F$1
------------------------------------------------------------
------------------------------------------------------------
------------------------------------------------------------
------------------------------------------------------------
------------------------------------------------------------
--------------------------------CACACATAACTGTGCTGTCATACATTTG
GTATTTTTTTATTTTGGGGGATGCTTGGACTCAGCTATGGCCGTCAAAGGCCCTGACCCG
GAGCATCTATTGTAGCTGGACTTAACTGCATCTTGAGCACCAGCATAATGATAAGCGTGG
ACATTA
>BtAA4_3F$2
------------------------------------------------------------
------------------------------------------------------------
------------------------------------------------------------
------------------------------------------------------------
------------------------------------------------------------
--------------------------------CACACATAACTGTGCTGTCATACATTTG
GTATTTTTTTATTTTGGGGGATGCTTGGACTCAGCTATGGCCGTCAAAGGCCCTGACCCG
GAGCATCTATTGTAGCTGGACTTAACTGCATCTTGAGCACCAGCATAATGATAAGCGTGG
ACATTA
>BtAA4_3F$3
------------------------------------------------------------
------------------------------------------------------------
------------------------------------------------------------
------------------------------------------------------------
------------------------------------------------------------
----------------------------------CACATAACTGTGCTGTCATACATTTG
GTATTTTTTTATTTTGGGGGATGCTTGGACTCAGCTATGGCCGTCAAAGGCCCTGACCCG
GAGCATCTATTGTAGCTGGACTTAACTGCATCTTGAGCACCAGCATAATGATAAGCGTGG
ACATTA
>BtAA4_3F$4
------------------------------------------------------------
------------------------------------------------------------
------------------------------------------------------------
------------------------------------------------------------
------------------------------------------------------------
---------------------------------------------GCTGTCATACATTTG
GTATTTTTTTATTTTGGGGGATGCTTGGACTCAGCTATGGCCGTCAAAGGCCCTGACCCG
GAGCATCTATTGTAGCTGGACTTAACTGCATCTTGAGCACCAGCATAATGATAAGCGTGG
ACATTA
>BtAA5_1R$1
ATATAAGCAAGTACATGACCTCTATACCAGTACATAATACATATAATTATTGACTGTACA
TAGTACATTATGTCAAATTCATTCTTGATAGTATATCTATTATATATTCCTTACCATTAG
ATCACGAGCT--------------------------------------------------
------------------------------------------------------------
------------------------------------------------------------
------------------------------------------------------------
------------------------------------------------------------
------------------------------------------------------------
------
>BtAA5_1R$2
ATATAAGCAAGTACATGACCTCTATACCAGTACATAATACATATAATTATTGACTGTACA
TAGTACATTATGTCAAATTCATTCTTGATAGTATATCTATTATATATTCCTTACCATTAG
ATCAC-------------------------------------------------------
------------------------------------------------------------
------------------------------------------------------------
------------------------------------------------------------
------------------------------------------------------------
------------------------------------------------------------
------
>BtAA5_1R$3
ATATAAGCAAGTACATGACCTCTATACCAGTACATAATACATATAATTATTGACTGTACA
TAGTACATTATGTCAAATTCATTCTTGATAGTATATCTATTATATATTCC----------
------------------------------------------------------------
------------------------------------------------------------
------------------------------------------------------------
------------------------------------------------------------
------------------------------------------------------------
------------------------------------------------------------
------
>BtAA5_1F$1
------------------CCTCTATACCAGTACATAATACATATAATTATTGACTGTACA
TAGTACATTATGTCAAATTCATTCTTGATAGTATATCTATTATATATTCCTTACCATTAG
ATCACGAGCTTAATTACCATGCCGCGT---------------------------------
------------------------------------------------------------
------------------------------------------------------------
------------------------------------------------------------
------------------------------------------------------------
------------------------------------------------------------
------
>BtAA5_1F$2
-------------------------------------TACATATAATTATTGACTGTACA
TAGTACATTATGTCAAATTCATTCTTGATAGTATATCTATTATATATTCCTTACCATTAG
ATCACGAGCTTAATTACCATGCCGCGT---------------------------------
------------------------------------------------------------
------------------------------------------------------------
------------------------------------------------------------
------------------------------------------------------------
------------------------------------------------------------
------
>BtAA5_1F$3
-------------------------------------TACATATAATTATTGACTGTACA
TAGTACATTATGTCAAATTCATTCTTGATAGTATATCTATTATATATTCCTTACCATTAG
ATCACGAGCTTAATTACCATGCCGCGT---------------------------------
------------------------------------------------------------
------------------------------------------------------------
------------------------------------------------------------
------------------------------------------------------------
------------------------------------------------------------
------
>BtAA5_2R$1
------------------------------------------------------------
------------------------------------------------------------
----------------------CGCGTGAAACCAACAACCCGCTAGGCAGGGATCCCTCT
TCTCGCTCCGGGCCCATAAACCGTGGGGGTCGCTATCCAATGAACTTTACCAGGCATCTG
GTTCTTTCTTCAGGGCCATCTCATCTAAAACGGTCCATTCTTTCCTCTTAAATAAGACAT
CTCGAT------------------------------------------------------
------------------------------------------------------------
------------------------------------------------------------
------
>BtAA5_2R$2
------------------------------------------------------------
------------------------------------------------------------
----------------------CGCGTGAAACCAACAACCCGCTAGGCAGGGATCCCTCT
TCTCGCTCCGGGCCCATAAACCGTGGGGGTCGCTATCCAATGAACTTTACCAGGCATCTG
GTTCTTTCTTCAGGGCCATCTCATCTAAAACGGTCCATTCTTTCCTCTTAAATAAGACAT
CTCGAT------------------------------------------------------
------------------------------------------------------------
------------------------------------------------------------
------
>BtAA5_2R$3
------------------------------------------------------------
------------------------------------------------------------
----------------------CGCGTGAAACCAACAACCCGCTAGGCAGGGATCCCTCT
TCTCGCTCCGGGCCCATAAACCGTGGGGGTCGCTATCCAATGAACTTTACCAGGCATCTG
GTTCTTTCTTCAGGGCCATCTCATCTAAAACGGTCCATTCTTTCCTCTTAAATAAG----
------------------------------------------------------------
------------------------------------------------------------
------------------------------------------------------------
------
>BtAA5_2R$4
------------------------------------------------------------
------------------------------------------------------------
----------------------CGCGTGAAACCAACAACCCGCTAGGCAGGGATCCCTCT
TCTCGCTCCGGGCCCATAAACCGTGGGGGTCGCTATCCAATGAACTTTACCAGGCATCTG
GTTCTTTCTTCAGGGCCATCTCATCTAAAACGGTCCATTCTTTCCTCTTAAATAAGACAT
CTC---------------------------------------------------------
------------------------------------------------------------
------------------------------------------------------------
------
>BtAA5_2F$1
------------------------------------------------------------
------------------------------------------------------------
--------------------------------------------------GGATCCCTCT
TCTCGCTCCGGGCCCATAAACCGTGGGGGTCGCTATCCAATGAACTTTACCAGGCATCTG
GTTCTTTCTTCAGGGCCATCTCATCTAAAACGGTCCATTCTTTCCTCTTAAATAAGACAT
CTCGATGGACTAATGGCTAA----------------------------------------
------------------------------------------------------------
------------------------------------------------------------
------
>BtAA5_2F$2
------------------------------------------------------------
------------------------------------------------------------
------------------------------------------------------CCCTCT
TCTCGCTCCGGGCCCATAAACCGTGGGGGTCGCTATCCAATGAACTTTACCAGGCATCTG
GTTCTTTCTTCAGGGCCATCTCATCTAAAACGGTCCATTCTTTCCTCTTAAATAAGACAT
CTCGATGGACTAATGGCTAA----------------------------------------
------------------------------------------------------------
------------------------------------------------------------
------
>BtAA5_2F$3
------------------------------------------------------------
------------------------------------------------------------
--------------------------------------------------GGATCCCTCT
TCTCGCTCCGGGCCCATAAACCGTGGGGGTCGCTATCCAATGAACTTTACCAGGCATCTG
GTTCTTTCTTCAGGGCCATCTCATCTAAAACGGTCCATTCTTTCCTCTTAAATAAGACAT
CTCGATGGACTAATGGCTAA----------------------------------------
------------------------------------------------------------
------------------------------------------------------------
------
>BtAA5_3R$1
------------------------------------------------------------
------------------------------------------------------------
------------------------------------------------------------
------------------------------------------------------------
------------------------------------------------------------
----------------CTAATCAGCCCATGCTCACACATAACTGTGCTGTCATACATTTG
GTATTTTTTTATTTTGGGGGATGCTTGGACTCAGCTATGGCCGTCAAAGGCCCTGACCCG
GAGCATCTATTGTAGCTGGACTTAACTGCATCTTGAGCACCAGCAT--------------
------
>BtAA5_3R$2
------------------------------------------------------------
------------------------------------------------------------
------------------------------------------------------------
------------------------------------------------------------
------------------------------------------------------------
----------------CTAATCAGCCCATGCTCACACATAACTGTGCTGTCATACATTTG
GTATTTTTTTATTTTGGGGGATGCTTGGACTCAGCTATGGCCGTCAAAGGCCCTGACCCG
GAGCATCTATTGTAGCTGGACTTAACTGCATCTTGAGCACCAGCAT--------------
------
>BtAA5_3R$3
------------------------------------------------------------
------------------------------------------------------------
------------------------------------------------------------
------------------------------------------------------------
------------------------------------------------------------
----------------CTAATCAGCCCATGCTCACACATAACTGTGCTGTCATACATTTG
GTATTTTTTTATTTTGGGGGATGCTTGGACTCAGCTATGGCCGTCAAAGGCCCTGACCCG
GAGCATCTATTGTAGCTGGACTTAACTGCATCTTGAGCACCAGCATAA------------
------
>BtAA5_3R$4
------------------------------------------------------------
------------------------------------------------------------
------------------------------------------------------------
------------------------------------------------------------
------------------------------------------------------------
----------------CTAATCAGCCCATGCTCACACATAACTGTGCTGTCATACATTTG
GTATTTTTTTATTTTGGGGGATGCTTGGACTCAGCTATGGCCGTCAAAGGCCCTGACCCG
GAGCATCTATTGTAGCTGGACTTAACTGCATCTTGAGCACCAGCA---------------
------
>BtAA5_3F$1
------------------------------------------------------------
------------------------------------------------------------
------------------------------------------------------------
------------------------------------------------------------
------------------------------------------------------------
--------------------------------CACACATAACTGTGCTGTCATACATTTG
GTATTTTTTTATTTTGGGGGATGCTTGGACTCAGCTATGGCCGTCAAAGGCCCTGACCCG
GAGCATCTATTGTAGCTGGACTTAACTGCATCTTGAGCACCAGCATAATGATAAGCGTGG
GCATTA
>BtAA5_3F$2
------------------------------------------------------------
------------------------------------------------------------
------------------------------------------------------------
------------------------------------------------------------
------------------------------------------------------------
--------------------------------CACACATAACTGTGCTGTCATACATTTG
GTATTTTTTTATTTTGGGGGATGCTTGGACTCAGCTATGGCCGTCAAAGGCCCTGACCCG
GAGCATCTATTGTAGCTGGACTTAACTGCATCTTGAGCACCAGCATAATGATAAGCGTGG
GCATTA
>BtAA5_3F$3
------------------------------------------------------------
------------------------------------------------------------
------------------------------------------------------------
------------------------------------------------------------
------------------------------------------------------------
----------------------------------------------------TACATTTG
GTATTTTTTTATTTTGGGGGATGCTTGGACTCAGCTATGGCCGTCAAAGGCCCTGACCCG
GAGCATCTATTGTAGCTGGACTTAACTGCATCTTGAGCACCAGCATAATGATAAGCGTGG
GCATTA
>BtAA5_3F$4
------------------------------------------------------------
------------------------------------------------------------
------------------------------------------------------------
------------------------------------------------------------
------------------------------------------------------------
-----------------------------------------CTGTGCTGTCATACATTTG
GTATTTTTTTATTTTGGGGGATGCTTGGACTCAGCTATGGCCGTCAAAGGCCCTGACCCG
GAGCATCTATTGTAGCTGGACTTAACTGCATCTTGAGCACCAGCATAATGATAAGCGTGG
GCATTA
>BtAA6_1R$1
ATATAAGCAAGTACATGACCTCTATAGCAGTACATAATACATATAATTATTGACTGTACA
TAGTACATTATGTCAAATTCATTCTTGACAGTATATCTATTATATATTCCTTACCATTAG
ATCACGAGCT--------------------------------------------------
------------------------------------------------------------
------------------------------------------------------------
------------------------------------------------------------
------------------------------------------------------------
------------------------------------------------------------
------
>BtAA6_1R$2
ATATAAGCAAGTACATGACCTCTATAGCAGTACATAATACATATAATTATTGACTGTACA
TAGTACATTATGTCAAATTCATTCTTGACAGTATATCTATTATATATTCCTTACCATTAG
ATCACG------------------------------------------------------
------------------------------------------------------------
------------------------------------------------------------
------------------------------------------------------------
------------------------------------------------------------
------------------------------------------------------------
------
>BtAA6_1F$1
----------------------------------------------TTATTGACTGTACA
TAGTACATTATGTCAAATTCATTCTTGACAGTATATCTATTATATATTCCTTACCATTAG
ATCACGAGCTTAATTACCATGCCGCGT---------------------------------
------------------------------------------------------------
------------------------------------------------------------
------------------------------------------------------------
------------------------------------------------------------
------------------------------------------------------------
------
>BtAA6_1F$2
----------------------------------------------TTATTGACTGTACA
TAGTACATTATGTCAAATTCATTCTTGACAGTATATCTATTATATATTCCTTACCATTAG
ATCACGAGCTTAATTACCATGCCGCGT---------------------------------
------------------------------------------------------------
------------------------------------------------------------
------------------------------------------------------------
------------------------------------------------------------
------------------------------------------------------------
------
>BtAA6_2R$1
------------------------------------------------------------
------------------------------------------------------------
----------------------CGCGTGAAACCAGCAACCCGCTAGGCAGGGATCCCTCT
TCTCGCTCCGGGCCCATAAACCGTGGGGGTCGCTATCCAATGAATTTTACCAGGCATCTG
GTTCTTTCTTCAGGGCCATCTCATCTAAAACGGTCCATTCTTTCCTCTTAAATAAGA---
------------------------------------------------------------
------------------------------------------------------------
------------------------------------------------------------
------
>BtAA6_2R$2
------------------------------------------------------------
------------------------------------------------------------
----------------------CGCGTGAAACCAGCAACCCGCTAGGCAGGGATCCCTCT
TCTCGCTCCGGGCCCATAAACCGTGGGGGTCGCTATCCAATGAATTTTACCAGGCATCTG
GTTCTTTCTTCAGGGCCATCTCATCTAAAACGGTCCATTCTTTCCTCTTAAATAAGACAT
CTCGAT------------------------------------------------------
------------------------------------------------------------
------------------------------------------------------------
------
>BtAA6_2R$3
------------------------------------------------------------
------------------------------------------------------------
----------------------CGCGTGAAACCAGCAACCCGCTAGGCAGGGATCCCTCT
TCTCGCTCCGGGCCCATAAACCGTGGGGGTCGCTATCCAATGAATTTTACCAGGCATCTG
GTTCTTTCTTCAGGGCCATCTCATCTAAAACGGTCCATTCTTTCCTCTTAAATAAGACAT
CTCGAT------------------------------------------------------
------------------------------------------------------------
------------------------------------------------------------
------
>BtAA6_2F$1
------------------------------------------------------------
------------------------------------------------------------
--------------------------------------------------GGATCCCTCT
TCTCGCTCCGGGCCCATAAACCGTGGGGGTCGCTATCCAATGAATTTTACCAGGCATCTG
GTTCTTTCTTCAGGGCCATCTCATCTAAAACGGTCCATTCTTTCCTCTTAAATAAGACAT
CTCGATGGACTAATGGCTAA----------------------------------------
------------------------------------------------------------
------------------------------------------------------------
------
>BtAA6_2F$2
------------------------------------------------------------
------------------------------------------------------------
-----------------------------------------GCTAGGCAGGGATCCCTCT
TCTCGCTCCGGGCCCATAAACCGTGGGGGTCGCTATCCAATGAATTTTACCAGGCATCTG
GTTCTTTCTTCAGGGCCATCTCATCTAAAACGGTCCATTCTTTCCTCTTAAATAAGACAT
CTCGATGGACTAATGGCTAA----------------------------------------
------------------------------------------------------------
------------------------------------------------------------
------
>BtAA6_2F$3
------------------------------------------------------------
------------------------------------------------------------
--------------------------------------------------GGATCCCTCT
TCTCGCTCCGGGCCCATAAACCGTGGGGGTCGCTATCCAATGAATTTTACCAGGCATCTG
GTTCTTTCTTCAGGGCCATCTCATCTAAAACGGTCCATTCTTTCCTCTTAAATAAGACAT
CTCGATGGACTAATGGCTAA----------------------------------------
------------------------------------------------------------
------------------------------------------------------------
------
>BtAA6_3R$1
------------------------------------------------------------
------------------------------------------------------------
------------------------------------------------------------
------------------------------------------------------------
------------------------------------------------------------
----------------CTAATCAGCCCATGCTCACACATAACTGTGCTGTCATACATTTG
GTATTTTTTTATTTTGGGGGATGCTTGGACTCAGCTATGGCCGTCAAAGGCCCTGACCCG
GAGCATCTATTGTAGCTGGACTTAACTGCATCTTGAGCACCAGC----------------
------
>BtAA6_3R$2
------------------------------------------------------------
------------------------------------------------------------
------------------------------------------------------------
------------------------------------------------------------
------------------------------------------------------------
----------------CTAATCAGCCCATGCTCACACATAACTGTGCTGTCATACATTTG
GTATTTTTTTATTTTGGGGGATGCTTGGACTCAGCTATGGCCGTCAAAGGCCCTGACCCG
GAGCATCTATTGTAGCTGGACTTAACTGCATCTTGAGCACCAGCAT--------------
------
>BtAA6_3R$3
------------------------------------------------------------
------------------------------------------------------------
------------------------------------------------------------
------------------------------------------------------------
------------------------------------------------------------
----------------CTAATCAGCCCATGCTCACACATAACTGTGCTGTCATACATTTG
GTATTTTTTTATTTTGGGGGATGCTTGGACTCAGCTATGGCCGTCAAAGGCCCTGACCCG
GAGCATCTATTGTAGCTGGACTTAACTGCATCTTGAGCACCAGCAT--------------
------
>BtAA6_3F$1
------------------------------------------------------------
------------------------------------------------------------
------------------------------------------------------------
------------------------------------------------------------
------------------------------------------------------------
--------------------------------CACACATAACTGTGCTGTCATACATTTG
GTATTTTTTTATTTTGGGGGATGCTTGGACTCAGCTATGGCCGTCAAAGGCCCTGACCCG
GAGCATCTATTGTAGCTGGACTTAACTGCATCTTGAGCACCAGCATAATGATAAGCGTGG
ACATTA
>BtAA6_3F$2
------------------------------------------------------------
------------------------------------------------------------
------------------------------------------------------------
------------------------------------------------------------
------------------------------------------------------------
------------------------------------CATAACTGTGCTGTCATACATTTG
GTATTTTTTTATTTTGGGGGATGCTTGGACTCAGCTATGGCCGTCAAAGGCCCTGACCCG
GAGCATCTATTGTAGCTGGACTTAACTGCATCTTGAGCACCAGCATAATGATAAGCGTGG
ACATTA
>BtAA6_3F$3
------------------------------------------------------------
------------------------------------------------------------
------------------------------------------------------------
------------------------------------------------------------
------------------------------------------------------------
--------------------------------CACACATAACTGTGCTGTCATACATTTG
GTATTTTTTTATTTTGGGGGATGCTTGGACTCAGCTATGGCCGTCAAAGGCCCTGACCCG
GAGCATCTATTGTAGCTGGACTTAACTGCATCTTGAGCACCAGCATAATGATAAGCGTGG
ACATTA
>BtAsv1_1R$1
ATATAAGCAAGTACATGACTTCTATAGCAGTACATAATACATATAATTATTGACTGTACA
TAGTACATTATGTCAAATTCATTCTTGATAGTATATCTATTATATATTCCTTACCAT---
------------------------------------------------------------
------------------------------------------------------------
------------------------------------------------------------
------------------------------------------------------------
------------------------------------------------------------
------------------------------------------------------------
------
>BtAsv1_1R$2
ATATAAGCAAGTACATGACTTCTATAGCAGTACATAATACATATAATTATTGACTGTACA
TAGTACATTATGTCAAATTCATTCTTGATAGTATATCTATTATATATTCCTTA-------
------------------------------------------------------------
------------------------------------------------------------
------------------------------------------------------------
------------------------------------------------------------
------------------------------------------------------------
------------------------------------------------------------
------
>BtAsv1_1R$3
ATATAAGCAAGTACATGACTTCTATAGCAGTACATAATACATATAATTATTGACTGTACA
TAGTACATTATGTCAAATTCATTCTTGATAGTATATCTATTATATATTCCTTACC-----
------------------------------------------------------------
------------------------------------------------------------
------------------------------------------------------------
------------------------------------------------------------
------------------------------------------------------------
------------------------------------------------------------
------
>BtAsv1_1F$1
-------------------------AGCAGTACATAATACATATAATTATTGACTGTACA
TAGTACATTATGTCAAATTCATTCTTGATAGTATATCTATTATATATTCCTTACCATTAG
ATCACGAGCTTAATTACCATGCCGCGT---------------------------------
------------------------------------------------------------
------------------------------------------------------------
------------------------------------------------------------
------------------------------------------------------------
------------------------------------------------------------
------
>BtAsv1_1F$2
-------------CATGACTTCTATAGCAGTACATAATACATATAATTATTGACTGTACA
TAGTACATTATGTCAAATTCATTCTTGATAGTATATCTATTATATATTCCTTACCATTAG
ATCACGAGCTTAATTACCATGCCGCGT---------------------------------
------------------------------------------------------------
------------------------------------------------------------
------------------------------------------------------------
------------------------------------------------------------
------------------------------------------------------------
------
>BtAsv1_1F$4
------------------------------------------------------------
---TACATTATGTCAAATTCATTCTTGATAGTATATCTATTATATATTCCTTACCATTAG
ATCACGAGCTTAATTACCATGCCGCGT---------------------------------
------------------------------------------------------------
------------------------------------------------------------
------------------------------------------------------------
------------------------------------------------------------
------------------------------------------------------------
------
>BtAsv1_2R$1
------------------------------------------------------------
------------------------------------------------------------
----------------------CGCGTGAAACCAGCAACCCGCTAGGCAGGGATCCCTCT
TCTCGCTCCGGGCCCATAAACCGTGGGGGTCGCTATCCAATGAACTTTACCAGGCATCTG
GTTCTTTCTTCAGGGCCATCT---------------------------------------
------------------------------------------------------------
------------------------------------------------------------
------------------------------------------------------------
------
>BtAsv1_2R$2
------------------------------------------------------------
------------------------------------------------------------
------------------------------------------------------------
-------------------------------------CAATGAACTTTACCAGGCATCTG
GTTCTTTCTTCAGGGCCATCTCATCTAAAA------------------------------
------------------------------------------------------------
------------------------------------------------------------
------------------------------------------------------------
------
>BtAsv1_2R$3
------------------------------------------------------------
------------------------------------------------------------
----------------------CGCGTGAAACCAGCAACCCGCTAGGCAGGGATCCCTCT
TCTCGCTCCGGGCCCATAAACCGTGGGGGTCGCTATCCAATGAACTTTACCAGGCATCTG
GTTCTTTCTTCAGGGCCATCTCATCTAAAACAGTCC------------------------
------------------------------------------------------------
------------------------------------------------------------
------------------------------------------------------------
------
>BtAsv1_2F$1
------------------------------------------------------------
------------------------------------------------------------
------------------------------------------------------CCCTCT
TCTCGCTCCGGGCCCATAAACCGTGGGGGTCGCTATCCAATGAACTTTACCAGGCATCTG
GTTCTTTCTTCAGGGCCATCTCATCTAAAACAGTCCATTCTTTCCTCTTAAATAA-----
------------------------------------------------------------
------------------------------------------------------------
------------------------------------------------------------
------
>BtAsv1_2F$2
------------------------------------------------------------
------------------------------------------------------------
-----------------------------------------------------TCCCTCT
TCTCGCTCCGGGCCCATAAACCGTGGGGGTCGCTATCCAATGAACTTTACCAGGCATCTG
GTTCTTTCTTCAGGGCCATCTCATCTAAAACAGTCCATTCTTTCCTCTTAAATAAGACAT
CTCGATGGACTAATGGCTAA----------------------------------------
------------------------------------------------------------
------------------------------------------------------------
------
>BtAsv1_3R$1
------------------------------------------------------------
------------------------------------------------------------
------------------------------------------------------------
------------------------------------------------------------
------------------------------------------------------------
----------------CTAATCAGCCCATGCTCACACATAACTGTGCTGTCATACATTTG
GTATTTTTTTATTTTGGGGGATGCTTGGACTCAGCTATGGCCGTCAAAGGCCCTGACCCG
GAGCATCTATTGTAGCTGGACTTAACTGCATCTTGAGCACCAGCA---------------
------
>BtAsv1_3R$2
------------------------------------------------------------
------------------------------------------------------------
------------------------------------------------------------
------------------------------------------------------------
------------------------------------------------------------
----------------CTAATCAGCCCATGCTCACACATAACTGTGCTGTCATACATTTG
GTATTTTTTTATTTTGGGGGATGCTTGGACTCAGCTATGGCCGTCAAAGGCCCTGACCCG
GAGCATCTATTGTAGCTGGACTTAACTGCATCTTGAGCACCAGCATAA------------
------
>BtAsv1_3R$3
------------------------------------------------------------
------------------------------------------------------------
------------------------------------------------------------
------------------------------------------------------------
------------------------------------------------------------
----------------CTAATCAGCCCATGCTCACACATAACTGTGCTGTCATACATTTG
GTATTTTTTTATTTTGGGGGATGCTTGGACTCAGCTATGGCCGTCAAAGGCCCTGACCCG
GAGCATCTATTG------------------------------------------------
------
>BtAsv1_3R$4
------------------------------------------------------------
------------------------------------------------------------
------------------------------------------------------------
------------------------------------------------------------
------------------------------------------------------------
----------------CTAATCAGCCCATGCTCACACATAACTGTGCTGTCATACATTTG
GTATTTTTTTATTTTGGGGGATGCTTGGACTCAGCTATGGCCGTCAAAGGCCCTGACCCG
GAGCATCTATTGTAGCTGGACTTAACTGCATCTTGAG-----------------------
------
>BtAsv1_3R$5
------------------------------------------------------------
------------------------------------------------------------
------------------------------------------------------------
------------------------------------------------------------
------------------------------------------------------------
----------------CTAATCAGCCCATGCTCACACATAACTGTGCTGTCATACATTTG
GTATTTTTTTATTTTGGGGGATGCTTGGACTCAGCTATGGCCGTCAAAGGCCCTGACCCG
GAGCATCTATTGTAGCTGGACTTAACTGCATCTTGAGCACCAGCA---------------
------
>BtAsv1_3F$1
------------------------------------------------------------
------------------------------------------------------------
------------------------------------------------------------
------------------------------------------------------------
------------------------------------------------------------
---------------------------------------------GCTGTCATACATTTG
GTATTTTTTTATTTTGGGGGATGCTTGGACTCAGCTATGGCCGTCAAAGGCCCTGACCCG
GAGCATCTATTGTAGCTGGACTTAACTGCATCTTGAGCACCAGCATAATGATAAGCGTGG
ACATTA
>BtAsv1_3F$2
------------------------------------------------------------
------------------------------------------------------------
------------------------------------------------------------
------------------------------------------------------------
------------------------------------------------------------
------------------------------------CATAACTGTGCTGTCATACATTTG
GTATTTTTTTATTTTGGGGGATGCTTGGACTCAGCTATGGCCGTCAAAGGCCCTGACCCG
GAGCATCTATTGTAGCTGGACTTAACTGCATCTTGAGCACCAGCATAATGATAAGCGTGG
ACATTA
>BtAsv1_3F$3
------------------------------------------------------------
------------------------------------------------------------
------------------------------------------------------------
------------------------------------------------------------
------------------------------------------------------------
-----------------------------------------CTGTGCTGTCATACATTTG
GTATTTTTTTATTTTGGGGGATGCTTGGACTCAGCTATGGCCGTCAAAGGCCCTGACCCG
GAGCATCTATTGTAGCTGGACTTAACTGCATCTTGAGCACCAGCATAATGATAAGCGTGG
ACATTA
>BtAsv1_3F$4
------------------------------------------------------------
------------------------------------------------------------
------------------------------------------------------------
------------------------------------------------------------
------------------------------------------------------------
-----------------------------------------CTGTGCTGTCATACATTTG
GTATTTTTTTATTTTGGGGGATGCTTGGACTCAGCTATGGCCGTCAAAGGCCCTGACCCG
GAGCATCTATTGTAGCTGGACTTAACTGCATCTTGAGCACCAGCATAATGATAAGCGTGG
ACATTA
>BtHam2_1R$1
ATATAAGCAAGTACATGACCTCTATAGCAGTACATAATACATATAATTATTGACTGTACA
TGGTACATTATGTCAAATTCATTCTTGATAGTATATCTATTATATATTCCTTACCATTAG
ATCACGAGCT--------------------------------------------------
------------------------------------------------------------
------------------------------------------------------------
------------------------------------------------------------
------------------------------------------------------------
------------------------------------------------------------
------
>BtHam2_1R$2
ATATAAGCAAGTACATGACCTCTATAGCAGTACATAATACATATAATTATTGACTGTACA
TGGTACATTATGTCAAATTCATTCTTGATAGTATATCTATTATATATTCCTTACCATTAG
ATCACG------------------------------------------------------
------------------------------------------------------------
------------------------------------------------------------
------------------------------------------------------------
------------------------------------------------------------
------------------------------------------------------------
------
>BtHam2_1F$1
-----------------------ATAGCAGTACATAATACATATAATTATTGACTGTACA
TGGTACATTATGTCAAATTCATTCTTGATAGTATATCTATTATATATTCCTTACCATTAG
ATCACGAGCTTAATTACCATGCCGCGT---------------------------------
------------------------------------------------------------
------------------------------------------------------------
------------------------------------------------------------
------------------------------------------------------------
------------------------------------------------------------
------
>BtHam2_1F$2
-------------------CTCTATAGCAGTACATAATACATATAATTATTGACTGTACA
TGGTACATTATGTCAAATTCATTCTTGATAGTATATCTATTATATATTCCTTACCATTAG
ATCACGAGCTTAATTACCATGCCGCGT---------------------------------
------------------------------------------------------------
------------------------------------------------------------
------------------------------------------------------------
------------------------------------------------------------
------------------------------------------------------------
------
>BtHam2_2R$1
------------------------------------------------------------
------------------------------------------------------------
----------------------CGCGTGAAACCAGCAACCCGCTAGGCAGGGATCCCTCT
TCTCGCTCCGGGCCCATAAACCGTGGGGGTCGCTATCCAATGAATTTTACCAGGCATCTG
GTTCTTTCTTCAGGGCCATCTCATCTAAAACGGTCCATTCTTTCCTCTTAAATAAGACAT
CTCGATG-----------------------------------------------------
------------------------------------------------------------
------------------------------------------------------------
------
>BtHam2_2R$2
------------------------------------------------------------
------------------------------------------------------------
----------------------CGCGTGAAACCAGCAACCCGCTAGGCAGGGATCCCTCT
TCTCGCTCCGGGCCCATAAACCGTGGGGGTCGCTATCCAATGAATTTTACCAGGCATCTG
GTTCTTTCTTCAGGGCCATCTCATCTAAAACGGTCCATTCTTTCCTCTTAAATAAGAC--
------------------------------------------------------------
------------------------------------------------------------
------------------------------------------------------------
------
>BtHam2_2R$3
------------------------------------------------------------
------------------------------------------------------------
----------------------CGCGTGAAACCAGCAACCCGCTAGGCAGGGATCCCTCT
TCTCGCTCCGGGCCCATAAACCGTGGGGGTCGCTATCCAATGAATTTTACCAGGCATCTG
GTTCTTTCTTCAGGGCCATCTCATCTAAAACGGTCCATTCTTTCCTCTTAAATAAGACAT
CTCGA-------------------------------------------------------
------------------------------------------------------------
------------------------------------------------------------
------
>BtHam2_2F$1
------------------------------------------------------------
------------------------------------------------------------
-------------------------------------------------GGGATCCCTCT
TCTCGCTCCGGGCCCATAAACCGTGGGGGTCGCTATCCAATGAATTTTACCAGGCATCTG
GTTCTTTCTTCAGGGCCATCTCATCTAAAACGGTCCATTCTTTCCTCTTAAATAAGACAT
CTCGATGGACTAATGGCTAA----------------------------------------
------------------------------------------------------------
------------------------------------------------------------
------
>BtHam2_2F$2
------------------------------------------------------------
------------------------------------------------------------
--------------------------------------------------GGATCCCTCT
TCTCGCTCCGGGCCCATAAACCGTGGGGGTCGCTATCCAATGAATTTTACCAGGCATCTG
GTTCTTTCTTCAGGGCCATCTCATCTAAAACGGTCCATTCTTTCCTCTTAAATAAGACAT
CTCGATGGACTAATGGCTAA----------------------------------------
------------------------------------------------------------
------------------------------------------------------------
------
>BtHam2_2F$3
------------------------------------------------------------
------------------------------------------------------------
-------------------------------------------------------CCTCT
TCTCGCTCCGGGCCCATAAACCGTGGGGGTCGCTATCCAATGAATTTTACCAGGCATCTG
GTTCTTTCTTCAGGGCCATCTCATCTAAAACGGTCCATTCTTTCCTCTTAAATAAGACAT
CTCGATGGACTAATGGCTAA----------------------------------------
------------------------------------------------------------
------------------------------------------------------------
------
>BtHam2_3R$1
------------------------------------------------------------
------------------------------------------------------------
------------------------------------------------------------
------------------------------------------------------------
------------------------------------------------------------
----------------CTAATCAGCCCATGCTCACACATAACTGTGCTGTCATACATTTG
GTATTTTTTTATTTTGGGGGATGCTTGGACTCAGCTATGGCCGTCAAAGGCCCTGACCCG
GAGCATCTATTGTAGCTGGACTTAACTGCATCTTGAGCACCAGCAT--------------
------
>BtHam2_3R$2
------------------------------------------------------------
------------------------------------------------------------
------------------------------------------------------------
------------------------------------------------------------
------------------------------------------------------------
----------------CTAATCAGCCCATGCTCACACATAACTGTGCTGTCATACATTTG
GTATTTTTTTATTTTGGGGGATGCTTGGACTCAGCTATGGCCGTCAAAGGCCCTGACCCG
GAGCATCTATTGTAGCTGGACTTAACTGCATCTTGAGCACCAGCATAA------------
------
>BtHam2_3R$3
------------------------------------------------------------
------------------------------------------------------------
------------------------------------------------------------
------------------------------------------------------------
------------------------------------------------------------
----------------CTAATCAGCCCATGCTCACACATAACTGTGCTGTCATACATTTG
GTATTTTTTTATTTTGGGGGATGCTTGGACTCAGCTATGGCCGTCAAAGGCCCTGACCCG
GAGCATCTATTGTAGCTGGACTTAACTGCATCTTGAGCACCAGCATAATG----------
------
>BtHam2_3F$1
------------------------------------------------------------
------------------------------------------------------------
------------------------------------------------------------
------------------------------------------------------------
------------------------------------------------------------
--------------------------------CACACATAACTGTGCTGTCATACATTTG
GTATTTTTTTATTTTGGGGGATGCTTGGACTCAGCTATGGCCGTCAAAGGCCCTGACCCG
GAGCATCTATTGTAGCTGGACTTAACTGCATCTTGAGCACCAGCATAATGATAAGCGTGG
ACATTA
>BtHam2_3F$2
------------------------------------------------------------
------------------------------------------------------------
------------------------------------------------------------
------------------------------------------------------------
------------------------------------------------------------
----------------------------------CACATAACTGTGCTGTCATACATTTG
GTATTTTTTTATTTTGGGGGATGCTTGGACTCAGCTATGGCCGTCAAAGGCCCTGACCCG
GAGCATCTATTGTAGCTGGACTTAACTGCATCTTGAGCACCAGCATAATGATAAGCGTGG
ACATTA
>BtHam2_3F$3
------------------------------------------------------------
------------------------------------------------------------
------------------------------------------------------------
------------------------------------------------------------
------------------------------------------------------------
--------------------------------CACACATAACTGTGCTGTCATACATTTG
GTATTTTTTTATTTTGGGGGATGCTTGGACTCAGCTATGGCCGTCAAAGGCCCTGACCCG
GAGCATCTATTGTAGCTGGACTTAACTGCATCTTGAGCACCAGCATAATGATAAGCGTGG
ACATTA
>BtHame1_1R$1
ATATAAGCAAGTACATGACCTCTATAGCAGTACATAATACATATAATTATTGACTGTACA
TAGTACATTATGTCAAATTCATTCTTGATAGTATATCTATTATATATTCCTTACCATTAG
ATCACG------------------------------------------------------
------------------------------------------------------------
------------------------------------------------------------
------------------------------------------------------------
------------------------------------------------------------
------------------------------------------------------------
------
>BtHame1_1R$2
ATATAAGCAAGTACATGACCTCTATAGCAGTACATAATACATATAATTATTGACTGTACA
TAGTACATTATGTCAAATTCATTCTTGATAGTATATCTATTATATATTCCTTACCATTAG
ATCACGAGCT--------------------------------------------------
------------------------------------------------------------
------------------------------------------------------------
------------------------------------------------------------
------------------------------------------------------------
------------------------------------------------------------
------
>BtHame1_1F$1
------------------------------------ATACATATAATTATTGACTGTACA
TAGTACATTATGTCAAATTCATTCTTGATAGTATATCTATTATATATTCCTTACCATTAG
ATCACGAGCTTAATTACCATGCCGCGT---------------------------------
------------------------------------------------------------
------------------------------------------------------------
------------------------------------------------------------
------------------------------------------------------------
------------------------------------------------------------
------
>BtHame1_1F$2
--------------------------------CATAATACATATAATTATTGACTGTACA
TAGTACATTATGTCAAATTCATTCTTGATAGTATATCTATTATATATTCCTTACCATTAG
ATCACGAGCTTAATTACCATGCCGCGT---------------------------------
------------------------------------------------------------
------------------------------------------------------------
------------------------------------------------------------
------------------------------------------------------------
------------------------------------------------------------
------
>BtHame1_2R$1
------------------------------------------------------------
------------------------------------------------------------
----------------------CGCGTGAAACCAGCAACCCGCTAGGCAGGGATCCCTCT
TCTCGCTCCGGGCCCATAAACCGTGGGGGTCGCTATCCAATGAATTTTACCAGGCATCTG
GTTCTTTCTTCAGGGCCATCTCATCTAAAACGGTCCATTCTTTCCTCTTAAATAAGACAT
CTCGATG-----------------------------------------------------
------------------------------------------------------------
------------------------------------------------------------
------
>BtHame1_2R$2
------------------------------------------------------------
------------------------------------------------------------
----------------------CGCGTGAAACCAGCAACCCGCTAGGCAGGGATCCCTCT
TCTCGCTCCGGGCCCATAAACCGTGGGGGTCGCTATCCAATGAATTTTACCAGGCATCTG
GTTCTTTCTTCAGGGCCATCTCATCTAAAACGGTCCATTCTTTCCTCTTAAATAAGA---
------------------------------------------------------------
------------------------------------------------------------
------------------------------------------------------------
------
>BtHame1_2R$3
------------------------------------------------------------
------------------------------------------------------------
----------------------CGCGTGAAACCAGCAACCCGCTAGGCAGGGATCCCTCT
TCTCGCTCCGGGCCCATAAACCGTGGGGGTCGCTATCCAATGAATTTTACCAGGCATCTG
GTTCTTTCTTCAGGGCCATCTCATCTAAAACGGTCCATTCTTTCCTCTTA----------
------------------------------------------------------------
------------------------------------------------------------
------------------------------------------------------------
------
>BtHame1_2F$1
------------------------------------------------------------
------------------------------------------------------------
----------------------------------GCAACCCGCTAGGCAGGGATCCCTCT
TCTCGCTCCGGGCCCATAAACCGTGGGGGTCGCTATCCAATGAATTTTACCAGGCATCTG
GTTCTTTCTTCAGGGCCATCTCATCTAAAACGGTCCATTCTTTCCTCTTAAATAAGACAT
CTCGATGGACTAATGGCTAA----------------------------------------
------------------------------------------------------------
------------------------------------------------------------
------
>BtHame1_2F$2
------------------------------------------------------------
------------------------------------------------------------
---------------------------------------------------GATCCCTCT
TCTCGCTCCGGGCCCATAAACCGTGGGGGTCGCTATCCAATGAATTTTACCAGGCATCTG
GTTCTTTCTTCAGGGCCATCTCATCTAAAACGGTCCATTCTTTCCTCTTAAATAAGACAT
CTCGATGGACTAATGGCTAA----------------------------------------
------------------------------------------------------------
------------------------------------------------------------
------
>BtHame1_2F$3
------------------------------------------------------------
------------------------------------------------------------
--------------------------------------------------GGATCCCTCT
TCTCGCTCCGGGCCCATAAACCGTGGGGGTCGCTATCCAATGAATTTTACCAGGCATCTG
GTTCTTTCTTCAGGGCCATCTCATCTAAAACGGTCCATTCTTTCCTCTTAAATAAGACAT
CTCGATGGACTAATGGCTAA----------------------------------------
------------------------------------------------------------
------------------------------------------------------------
------
>BtHame1_3R$1
------------------------------------------------------------
------------------------------------------------------------
------------------------------------------------------------
------------------------------------------------------------
------------------------------------------------------------
----------------CTAATCAGCCCATGCTCACACATAACTGTGCTGTCATACATTTG
GTATTTTTTTATTTTGGGGGATGCTTGGACTCAGCTATGGCCGTCAAAGGCCCTGACCCG
GAGCATCTATTGTAGCTGGACTTAACTGCATCTTGAGCACCAGCATAA------------
------
>BtHame1_3R$2
------------------------------------------------------------
------------------------------------------------------------
------------------------------------------------------------
------------------------------------------------------------
------------------------------------------------------------
----------------CTAATCAGCCCATGCTCACACATAACTGTGCTGTCATACATTTG
GTATTTTTTTATTTTGGGGGATGCTTGGACTCAGCTATGGCCGTCAAAGGCCCTGACCCG
GAGCATCTATTGTAGCTGGACTTAACTGCATCTTGAGCACCAGCATAAT-----------
------
>BtHame1_3R$3
------------------------------------------------------------
------------------------------------------------------------
------------------------------------------------------------
------------------------------------------------------------
------------------------------------------------------------
----------------CTAATCAGCCCATGCTCACACATAACTGTGCTGTCATACATTTG
GTATTTTTTTATTTTGGGGGATGCTTGGACTCAGCTATGGCCGTCAAAGGCCCTGACCCG
GAGCATCTATTGTAGCTGGACTTAACTGCATCTTGAGCACCAGCATAATGAT--------
------
>BtHame1_3R$4
------------------------------------------------------------
------------------------------------------------------------
------------------------------------------------------------
------------------------------------------------------------
------------------------------------------------------------
----------------CTAATCAGCCCATGCTCACACATAACTGTGCTGTCATACATTTG
GTATTTTTTTATTTTGGGGGATGCTTGGACTCAGCTATGGCCGTCAAAGGCCCTGACCCG
GAGCATCTATTGTAGCTGGACTTAACTGCATCT---------------------------
------
>BtHame1_3F$1
------------------------------------------------------------
------------------------------------------------------------
------------------------------------------------------------
------------------------------------------------------------
------------------------------------------------------------
-----------------------------------ACATAACTGTGCTGTCATACATTTG
GTATTTTTTTATTTTGGGGGATGCTTGGACTCAGCTATGGCCGTCAAAGGCCCTGACCCG
GAGCATCTATTGTAGCTGGACTTAACTGCATCTTGAGCACCAGCATAATGATAAGCATGG
ACATTA
>BtHame1_3F$2
------------------------------------------------------------
------------------------------------------------------------
------------------------------------------------------------
------------------------------------------------------------
------------------------------------------------------------
----------------------------------CACATAACTGTGCTGTCATACATTTG
GTATTTTTTTATTTTGGGGGATGCTTGGACTCAGCTATGGCCGTCAAAGGCCCTGACCCG
GAGCATCTATTGTAGCTGGACTTAACTGCATCTTGAGCACCAGCATAATGATAAGCATGG
ACATTA
>BtHame1_3F$3
------------------------------------------------------------
------------------------------------------------------------
------------------------------------------------------------
------------------------------------------------------------
------------------------------------------------------------
--------------------------------CACACATAACTGTGCTGTCATACATTTG
GTATTTTTTTATTTTGGGGGATGCTTGGACTCAGCTATGGCCGTCAAAGGCCCTGACCCG
GAGCATCTATTGTAGCTGGACTTAACTGCATCTTGAGCACCAGCATAATGATAAGCATGG
ACATTA
>BtHame1_3F$4
------------------------------------------------------------
------------------------------------------------------------
------------------------------------------------------------
------------------------------------------------------------
------------------------------------------------------------
--------------------------------------TAACTGTGCTGTCATACATTTG
GTATTTTTTTATTTTGGGGGATGCTTGGACTCAGCTATGGCCGTCAAAGGCCCTGACCCG
GAGCATCTATTGTAGCTGGACTTAACTGCATCTTGAGCACCAGCATAATGATAAGCATGG
ACATTA
>BtHel1_1R$1
ATATAAGCAAGTACATGACCTCTATAGCAGTACATAATACATATAATTATTGACTGTACA
TAGTACATTATGTCAAATTCATTCTTGATAGTATATCTATTATATATTCCCTACCATTAG
ATCACGAGCTTAA-----------------------------------------------
------------------------------------------------------------
------------------------------------------------------------
------------------------------------------------------------
------------------------------------------------------------
------------------------------------------------------------
------
>BtHel1_1R$2
ATATAAGCAAGTACATGACCTCTATAGCAGTACATAATACATATAATTATTGACTGTACA
TAGTACATTATGTCAAATTCATTCTTGATAGTATATCTATTATATATTCCCTACCATTAG
ATCACGAGCT--------------------------------------------------
------------------------------------------------------------
------------------------------------------------------------
------------------------------------------------------------
------------------------------------------------------------
------------------------------------------------------------
------
>BtHel1_1R$3
ATATAAGCAAGTACATGACCTCTATAGCAGTACATAATACATATAATTATTGACTGTACA
TAGTACATTATGTCAAATTCATTCTTGATAGTATATCTATTATATATTCCCTACCATTAG
ATCACGAGCT--------------------------------------------------
------------------------------------------------------------
------------------------------------------------------------
------------------------------------------------------------
------------------------------------------------------------
------------------------------------------------------------
------
>BtHel1_1F$1
------------------------TAGCAGTACATAATACATATAATTATTGACTGTACA
TAGTACATTATGTCAAATTCATTCTTGATAGTATATCTATTATATATTCCCTACCATTAG
ATCACGAGCTTAATTACCATGCCGCGT---------------------------------
------------------------------------------------------------
------------------------------------------------------------
------------------------------------------------------------
------------------------------------------------------------
------------------------------------------------------------
------
>BtHel1_1F$2
------------------------------TACATAATACATATAATTATTGACTGTACA
TAGTACATTATGTCAAATTCATTCTTGATAGTATATCTATTATATATTCCCTACCATTAG
ATCACGAGCTTAATTACCATGCCGCGT---------------------------------
------------------------------------------------------------
------------------------------------------------------------
------------------------------------------------------------
------------------------------------------------------------
------------------------------------------------------------
------
>BtHel1_1F$3
----------------------TATAGCAGTACATAATACATATAATTATTGACTGTACA
TAGTACATTATGTCAAATTCATTCTTGATAGTATATCTATTATATATTCCCTACCATTAG
ATCACGAGCTTAATTACCATGCCGCGT---------------------------------
------------------------------------------------------------
------------------------------------------------------------
------------------------------------------------------------
------------------------------------------------------------
------------------------------------------------------------
------
>BtHel1_2R$1
------------------------------------------------------------
------------------------------------------------------------
----------------------CGCGTGAAACCAGCAACCCGCTAGGCAGGGATCCCTCT
TCTCGCTCCGGGCCCATAAACCGTGGGGGTCGCTATCCAATGAATTTTACCAGGCATCTG
GTTCTTTCTTCAGGGCCATCTCATCTAAAACGGTCCATTCTTTCCTCTTA----------
------------------------------------------------------------
------------------------------------------------------------
------------------------------------------------------------
------
>BtHel1_2R$2
------------------------------------------------------------
------------------------------------------------------------
----------------------CGCGTGAAACCAGCAACCCGCTAGGCAGGGATCCCTCT
TCTCGCTCCGGGCCCATAAACCGTGGGGGTCGCTATCCAATGAATTTTACCAGGCATCTG
GTTCTTTCTTCAGGGCCATCTCATCTAAAACGGTCCATTCTTTCCTCTTAAATAAGACAT
CTCGAT------------------------------------------------------
------------------------------------------------------------
------------------------------------------------------------
------
>BtHel1_2R$3
------------------------------------------------------------
------------------------------------------------------------
----------------------CGCGTGAAACCAGCAACCCGCTAGGCAGGGATCCCTCT
TCTCGCTCCGGGCCCATAAACCGTGGGGGTCGCTATCCAATGAATTTTACCAGGCATCTG
GTTCTTTCTTCAGGGCCATCTCATCTAAAACGGTCCATTCTTTCCTCT------------
------------------------------------------------------------
------------------------------------------------------------
------------------------------------------------------------
------
>BtHel1_2F$1
------------------------------------------------------------
------------------------------------------------------------
-------------------------------------------------------CCTCT
TCTCGCTCCGGGCCCATAAACCGTGGGGGTCGCTATCCAATGAATTTTACCAGGCATCTG
GTTCTTTCTTCAGGGCCATCTCATCTAAAACGGTCCATTCTTTCCTCTTAAATAAGACAT
CTCGATGGACTAATGGCTAA----------------------------------------
------------------------------------------------------------
------------------------------------------------------------
------
>BtHel1_2F$2
------------------------------------------------------------
------------------------------------------------------------
-------------------------------------------------------CCTCT
TCTCGCTCCGGGCCCATAAACCGTGGGGGTCGCTATCCAATGAATTTTACCAGGCATCTG
GTTCTTTCTTCAGGGCCATCTCATCTAAAACGGTCCATTCTTTCCTCTTAAATAAGACAT
CTCGATGGACTAATGGCTAA----------------------------------------
------------------------------------------------------------
------------------------------------------------------------
------
>BtHel1_2F$3
------------------------------------------------------------
------------------------------------------------------------
---------------------------------------------GGCAGGGATCCCTCT
TCTCGCTCCGGGCCCATAAACCGTGGGGGTCGCTATCCAATGAATTTTACCAGGCATCTG
GTTCTTTCTTCAGGGCCATCTCATCTAAAACGGTCCATTCTTTCCTCTTAAATAAGACAT
CTCGATGGACTAATGGCTAA----------------------------------------
------------------------------------------------------------
------------------------------------------------------------
------
>BtHel1_2F$4
------------------------------------------------------------
------------------------------------------------------------
------------------------------------------------------------
------------------------------------------------------------
--TCTTTCTTCAGGGCCATCTCATCTAAAACGGTCCATTCTTTCCTCTTAAATAAGACAT
CTCGATGGACTAATGGCTAA----------------------------------------
------------------------------------------------------------
------------------------------------------------------------
------
>BtHel1_3R$1
------------------------------------------------------------
------------------------------------------------------------
------------------------------------------------------------
------------------------------------------------------------
------------------------------------------------------------
-------------------------------------ATAACTGTGCTGTCATACATTTG
GTATTTTTTTATTTTGGGGGATGCTTGGACTCAGCTATGGCCGTCAAAGGCCCTGACCCG
GAGC--------------------------------------------------------
------
>BtHel1_3R$2
------------------------------------------------------------
------------------------------------------------------------
------------------------------------------------------------
------------------------------------------------------------
------------------------------------------------------------
----------------CTAATCAGCCCATGCTCACACATAACTGTGCTGTCATACATTTG
GTATTTTTTTATTTTGGGGGATGCTTGGACTCAGCTATGGCCGTCAAAGGCCCTGACCCG
GAGCATCTATTGTAGCTGGACTTAACTGCATCTTGAGCACCAGCATAATGATAAGC----
------
>BtHel1_3R$3
------------------------------------------------------------
------------------------------------------------------------
------------------------------------------------------------
------------------------------------------------------------
------------------------------------------------------------
----------------CTAATCAGCCCATGCTCACACATAACTGTGCTGTCATACATTTG
GTATTTTTTTATTTTGGGGGATGCTTGGACTCAGCTATGGCCGTCAAAGGCCCTGACCCG
GAGCATCTATTGTAGCTGGACTTAACTGCATCTTGAGCACCAGCATAA------------
------
>BtHel1_3R$4
------------------------------------------------------------
------------------------------------------------------------
------------------------------------------------------------
------------------------------------------------------------
------------------------------------------------------------
----------------CTAATCAGCCCATGCTCACACATAACTGTGCTGTCATACATTTG
GTATTTTTTTATTTTGGGGGATGCTTGGACTCAGCTATGGCCGTCAAAGGCCCTGACCCG
GAGCATCTATTGTAGCTGG-----------------------------------------
------
>BtHel1_3F$1
------------------------------------------------------------
------------------------------------------------------------
------------------------------------------------------------
------------------------------------------------------------
------------------------------------------------------------
--------------------------------CACACATAACTGTGCTGTCATACATTTG
GTATTTTTTTATTTTGGGGGATGCTTGGACTCAGCTATGGCCGTCAAAGGCCCTGACCCG
GAGCATCTATTGTAGCTGGACTTAACTGCATCTTGAGCACCAGCATAATGATAAGCATGG
ACATTA
>BtHel1_3F$2
------------------------------------------------------------
------------------------------------------------------------
------------------------------------------------------------
------------------------------------------------------------
------------------------------------------------------------
-----------------------------GCTCACACATAACTGTGCTGTCATACATTTG
GTATTTTTTTATTTTGGGGGATGCTTGGACTCAGCTATGGCCGTCAAAGGCCCTGACCCG
GAGCATCTATTGTAGCTGGACTTAACTGCATCTTGAGCACCAGCATAATGATAAGCATGG
ACATTA
>BtHel1_3F$3
------------------------------------------------------------
------------------------------------------------------------
------------------------------------------------------------
------------------------------------------------------------
------------------------------------------------------------
----------------------------------CACATAACTGTGCTGTCATACATTTG
GTATTTTTTTATTTTGGGGGATGCTTGGACTCAGCTATGGCCGTCAAAGGCCCTGACCCG
GAGCATCTATTGTAGCTGGACTTAACTGCATCTTGAGCACCAGCATAATGATAAGCATGG
ACATTA
>BtHel1_3F$4
------------------------------------------------------------
------------------------------------------------------------
------------------------------------------------------------
------------------------------------------------------------
------------------------------------------------------------
----------------------------------------------CTGTCATACATTTG
GTATTTTTTTATTTTGGGGGATGCTTGGACTCAGCTATGGCCGTCAAAGGCCCTGACCCG
GAGCATCTATTGTAGCTGGACTTAACTGCATCTTGAGCACCAGCATAATGATAAGCATGG
ACATTA
>BtHel2_1R$1
ATATAAGCAAGTACATGACCTCTATAGCAGTACATAATACATATAATTATTGACTGTACA
TAGTACATTATGTCAAATTCATTCTTGATAGTATATCTATTATATATTCCTTACCATTAG
ATCACGAGCT--------------------------------------------------
------------------------------------------------------------
------------------------------------------------------------
------------------------------------------------------------
------------------------------------------------------------
------------------------------------------------------------
------
>BtHel2_1R$2
ATATAAGCAAGTACATGACCTCTATAGCAGTACATAATACATATAATTATTGACTGTACA
TAGTACATTATGTCAAATTCATTCTTGATAGTATATCTATTATATATTCCTTACCATTAG
ATCACGAGCT--------------------------------------------------
------------------------------------------------------------
------------------------------------------------------------
------------------------------------------------------------
------------------------------------------------------------
------------------------------------------------------------
------
>BtHel2_1F$1
------------------------------TACATAATACATATAATTATTGACTGTACA
TAGTACATTATGTCAAATTCATTCTTGATAGTATATCTATTATATATTCCTTACCATTAG
ATCACGAGCTTAATTACCATGCCGCGT---------------------------------
------------------------------------------------------------
------------------------------------------------------------
------------------------------------------------------------
------------------------------------------------------------
------------------------------------------------------------
------
>BtHel2_1F$2
-------------------CTCTATAGCAGTACATAATACATATAATTATTGACTGTACA
TAGTACATTATGTCAAATTCATTCTTGATAGTATATCTATTATATATTCCTTACCATTAG
ATCACGAGCTTAATTACCATGCCGCGT---------------------------------
------------------------------------------------------------
------------------------------------------------------------
------------------------------------------------------------
------------------------------------------------------------
------------------------------------------------------------
------
>BtHel2_2R$1
------------------------------------------------------------
------------------------------------------------------------
----------------------CGCGTGAAACCAGCAACCCGCTAGGCAGGGATCCCTCT
TCTCGCTCCGGGCCCATAAACCGTGGGGGTCGCTATCCAATGAATTTTACCAGGCATCTG
GTTCTTTCTTCAGGGCCATCTCATCTAAAACGGTCCATTCTTTCCTCTTAAATAAGACAT
CTCGAT------------------------------------------------------
------------------------------------------------------------
------------------------------------------------------------
------
>BtHel2_2R$2
------------------------------------------------------------
------------------------------------------------------------
----------------------CGCGTGAAACCAGCAACCCGCTAGGCAGGGATCCCTCT
TCTCGCTCCGGGCCCATAAACCGTGGGGGTCGCTATCCAATGAATTTTACCAGGCATCTG
GTTCTTTCTTCAGGGCCATCTCATCTAAAACGGTCCATTCTTTCCTCTTAAATAAGAC--
------------------------------------------------------------
------------------------------------------------------------
------------------------------------------------------------
------
>BtHel2_2R$3
------------------------------------------------------------
------------------------------------------------------------
----------------------CGCGTGAAACCAGCAACCCGCTAGGCAGGGATCCCTCT
TCTCGCTCCGGGCCCATAAACCGTGGGGGTCGCTATCCAATGAATTTTACCAGGCATCTG
GTTCTTTCTTCAGGGCCATCTCATCTAAAACGGTCCATTCTTTCCTCTTAAATAAGACAT
CTCGAT------------------------------------------------------
------------------------------------------------------------
------------------------------------------------------------
------
>BtHel2_2F$1
------------------------------------------------------------
------------------------------------------------------------
------------------------------------------------------------
----------------------GTGGGGGTCGCTATCCAATGAATTTTACCAGGCATCTG
GTTCTTTCTTCAGGGCCATCTCATCTAAAACGGTCCATTCTTTCCTCTTAAATAAGACAT
CTCGATGGACTAATGGCTAA----------------------------------------
------------------------------------------------------------
------------------------------------------------------------
------
>BtHel2_2F$2
------------------------------------------------------------
------------------------------------------------------------
-------------------------------------------------------CCTCT
TCTCGCTCCGGGCCCATAAACCGTGGGGGTCGCTATCCAATGAATTTTACCAGGCATCTG
GTTCTTTCTTCAGGGCCATCTCATCTAAAACGGTCCATTCTTTCCTCTTAAATAAGACAT
CTCGATGGACTAATGGCTAA----------------------------------------
------------------------------------------------------------
------------------------------------------------------------
------
>BtHel2_2F$3
------------------------------------------------------------
------------------------------------------------------------
-------------------------------------------------------CCTCT
TCTCGCTCCGGGCCCATAAACCGTGGGGGTCGCTATCCAATGAATTTTACCAGGCATCTG
GTTCTTTCTTCAGGGCCATCTCATCTAAAACGGTCCATTCTTTCCTCTTAAATAAGACAT
CTCGATGGACTAATGGCTAA----------------------------------------
------------------------------------------------------------
------------------------------------------------------------
------
>BtHel2_3R$1
------------------------------------------------------------
------------------------------------------------------------
------------------------------------------------------------
------------------------------------------------------------
------------------------------------------------------------
----------------CTAATCAGCCCATGCTCACACATAACTGTGCTGTCATACATTTG
GTATTTTTTTATTTTGGGGGATGCTTGGACTCAGCTATGGCCGTCAAAGGCCCTGACCCG
GAGCATCTATTGTAGCTGGACTTAACTGCATCTTGAGCACCAGCAT--------------
------
>BtHel2_3R$2
------------------------------------------------------------
------------------------------------------------------------
------------------------------------------------------------
------------------------------------------------------------
------------------------------------------------------------
----------------CTAATCAGCCCATGCTCACACATAACTGTGCTGTCATACATTTG
GTATTTTTTTATTTTGGGGGATGCTTGGACTCAGCTATGGCCGTCAAAGGCCCTGACCCG
GAGCATCTATTGTAGCTGGACTTAACTGCATCTTGAGCACCAGCATAA------------
------
>BtHel2_3R$3
------------------------------------------------------------
------------------------------------------------------------
------------------------------------------------------------
------------------------------------------------------------
------------------------------------------------------------
----------------CTAATCAGCCCATGCTCACACATAACTGTGCTGTCATACATTTG
GTATTTTTTTATTTTGGGGGATGCTTGGACTCAGCTATGGCCGTCAAAGGCCCTGACCCG
GAGCATCTATTGTAGCTGGACTTAACTGCATCTTGAGCACCAGC----------------
------
>BtHel2_3F$1
------------------------------------------------------------
------------------------------------------------------------
------------------------------------------------------------
------------------------------------------------------------
------------------------------------------------------------
--------------------------------CACACATAACTGTGCTGTCATACATTTG
GTATTTTTTTATTTTGGGGGATGCTTGGACTCAGCTATGGCCGTCAAAGGCCCTGACCCG
GAGCATCTATTGTAGCTGGACTTAACTGCATCTTGAGCACCAGCATAATGATAAGCATGG
ACATTA
>BtHel2_3F$2
------------------------------------------------------------
------------------------------------------------------------
------------------------------------------------------------
------------------------------------------------------------
------------------------------------------------------------
----------------------------------CACATAACTGTGCTGTCATACATTTG
GTATTTTTTTATTTTGGGGGATGCTTGGACTCAGCTATGGCCGTCAAAGGCCCTGACCCG
GAGCATCTATTGTAGCTGGACTTAACTGCATCTTGAGCACCAGCATAATGATAAGCATGG
ACATTA
>BtHel2_3F$3
------------------------------------------------------------
------------------------------------------------------------
------------------------------------------------------------
------------------------------------------------------------
------------------------------------------------------------
-----------------------------GCTCACACATAACTGTGCTGTCATACATTTG
GTATTTTTTTATTTTGGGGGATGCTTGGACTCAGCTATGGCCGTCAAAGGCCCTGACCCG
GAGCATCTATTGTAGCTGGACTTAACTGCATCTTGAGCACCAGCATAATGATAAGCATGG
ACATTA
>BtKok1_1R$1
ATATAAGCAAGTACATGACCTCTATAGCAGTACATAATACATATAATTATTGACTGTACA
TAGTACATTATGTCAAATTCATTCTTGACAGTATATCTATTATATATTCCTTACCATTAG
ATCACGAGCT--------------------------------------------------
------------------------------------------------------------
------------------------------------------------------------
------------------------------------------------------------
------------------------------------------------------------
------------------------------------------------------------
------
>BtKok1_1R$2
ATATAAGCAAGTACATGACCTCTATAGCAGTACATAATACATATAATTATTGACTGTACA
TAGTACATTATGTCAAATTCATTCTTGACAGTATATCTATTATATATTCCTTACCATTA-
------------------------------------------------------------
------------------------------------------------------------
------------------------------------------------------------
------------------------------------------------------------
------------------------------------------------------------
------------------------------------------------------------
------
>BtKok1_1F$1
-------------------------------ACATAATACATATAATTATTGACTGTACA
TAGTACATTATGTCAAATTCATTCTTGACAGTATATCTATTATATATTCCTTACCATTAG
ATCACGAGCTTAATTACCATGCCGCGT---------------------------------
------------------------------------------------------------
------------------------------------------------------------
------------------------------------------------------------
------------------------------------------------------------
------------------------------------------------------------
------
>BtKok1_1F$2
-------------------------------ACATAATACATATAATTATTGACTGTACA
TAGTACATTATGTCAAATTCATTCTTGACAGTATATCTATTATATATTCCTTACCATTAG
ATCACGAGCTTAATTACCATGCCGCGT---------------------------------
------------------------------------------------------------
------------------------------------------------------------
------------------------------------------------------------
------------------------------------------------------------
------------------------------------------------------------
------
>BtKok1_2R$1
------------------------------------------------------------
------------------------------------------------------------
----------------------CGCGTGAAACCAGCAACCCGCTAGGCAGGGATCCCTCT
TCTCGCTCCGGGCCCATAAACCGTGGGGGTCGCTATCCAATGAATTTTACCAGGCATCTG
GTTCTTTCTTCAGGGCCATCTCATCTAAAACGGTCCATTCTTTCCTCTTAAATAAGACAT
CTCGATG-----------------------------------------------------
------------------------------------------------------------
------------------------------------------------------------
------
>BtKok1_2R$2
------------------------------------------------------------
------------------------------------------------------------
----------------------CGCGTGAAACCAGCAACCCGCTAGGCAGGGATCCCTCT
TCTCGCTCCGGGCCCATAAACCGTGGGGGTCGCTATCCAATGAATTTTACCAGGCATCTG
GTTCTTTCTTCAGGGCCATCTCATCTAAAACGGTCCATTCTTTCCTCTTAAATAAGACAT
CTCGATGGACT-------------------------------------------------
------------------------------------------------------------
------------------------------------------------------------
------
>BtKok1_2F$1
------------------------------------------------------------
------------------------------------------------------------
--------------------------------------------------GGATCCCTCT
TCTCGCTCCGGGCCCATAAACCGTGGGGGTCGCTATCCAATGAATTTTACCAGGCATCTG
GTTCTTTCTTCAGGGCCATCTCATCTAAAACGGTCCATTCTTTCCTCTTAAATAAGACAT
CTCGATGGACTAATGGCTAA----------------------------------------
------------------------------------------------------------
------------------------------------------------------------
------
>BtKok1_2F$2
------------------------------------------------------------
------------------------------------------------------------
--------------------------------------------------GGATCCCTCT
TCTCGCTCCGGGCCCATAAACCGTGGGGGTCGCTATCCAATGAATTTTACCAGGCATCTG
GTTCTTTCTTCAGGGCCATCTCATCTAAAACGGTCCATTCTTTCCTCTTAAATAAGACAT
CTCGATGGACTAATGGCTAA----------------------------------------
------------------------------------------------------------
------------------------------------------------------------
------
>BtKok1_3R$1
------------------------------------------------------------
------------------------------------------------------------
------------------------------------------------------------
------------------------------------------------------------
------------------------------------------------------------
----------------CTAATCAGCCCATGCTCACACATAACTGTGCTGTCATACATTTG
GTATTTTTTTATTTTGGGGGATGCTTGGACTCAGCTATGGCCGTCAAAGGCCCTGACCCG
GAGCATCTATTGTAGCTGGACTTAACTGCATCTTGAGCACCAGCATAATGA---------
------
>BtKok1_3R$2
------------------------------------------------------------
------------------------------------------------------------
------------------------------------------------------------
------------------------------------------------------------
------------------------------------------------------------
----------------CTAATCAGCCCATGCTCACACATAACTGTGCTGTCATACATTTG
GTATTTTTTTATTTTGGGGGATGCTTGGACTCAGCTATGGCCGTCAAAGGCCCTGACCCG
GAGCATCTATTGTAGCTGGACTTAACTGCATCTTGAGCACCAGCATAA------------
------
>BtKok1_3R$3
------------------------------------------------------------
------------------------------------------------------------
------------------------------------------------------------
------------------------------------------------------------
------------------------------------------------------------
----------------CTAATCAGCCCATGCTCACACATAACTGTGCTGTCATACATTTG
GTATTTTTTTATTTTGGGGGATGCTTGGACTCAGCTATGGCCGTCAAAGGCCCTGACCCG
GAGCATCTATTGTAGCTGGACTTAACTGCATCTTGAGCACCAGCATAATGATAAG-----
------
>BtKok1_3F$1
------------------------------------------------------------
------------------------------------------------------------
------------------------------------------------------------
------------------------------------------------------------
------------------------------------------------------------
-----------------------------GCTCACACATAACTGTGCTGTCATACATTTG
GTATTTTTTTATTTTGGGGGATGCTTGGACTCAGCTATGGCCGTCAAAGGCCCTGACCCG
GAGCATCTATTGTAGCTGGACTTAACTGCATCTTGAGCACCAGCATAATGATAAGCGTGG
ACATTA
>BtKok1_3F$2
------------------------------------------------------------
------------------------------------------------------------
------------------------------------------------------------
------------------------------------------------------------
------------------------------------------------------------
-------------------------------------ATAACTGTGCTGTCATACATTTG
GTATTTTTTTATTTTGGGGGATGCTTGGACTCAGCTATGGCCGTCAAAGGCCCTGACCCG
GAGCATCTATTGTAGCTGGACTTAACTGCATCTTGAGCACCAGCATAATGATAAGCGTGG
ACATTA
>BtKok1_3F$3
------------------------------------------------------------
------------------------------------------------------------
------------------------------------------------------------
------------------------------------------------------------
------------------------------------------------------------
------------------------------------CATAACTGTGCTGTCATACATTTG
GTATTTTTTTATTTTGGGGGATGCTTGGACTCAGCTATGGCCGTCAAAGGCCCTGACCCG
GAGCATCTATTGTAGCTGGACTTAACTGCATCTTGAGCACCAGCATAATGATAAGCGTGG
ACATTA
>BtKok2_1R$1
ATATAAGCAAGTACATGACCTCTATAGCAGTACATAATACATATAATTATTGACTGTACA
TAGTACATTATGTCAAATTCATTCTTGATAGTATATCTATTATATATTCCTTACCATTAG
ATCACGAGCT--------------------------------------------------
------------------------------------------------------------
------------------------------------------------------------
------------------------------------------------------------
------------------------------------------------------------
------------------------------------------------------------
------
>BtKok2_1R$2
ATATAAGCAAGTACATGACCTCTATAGCAGTACATAATACATATAATTATTGACTGTACA
TAGTACATTATGTCAAATTCATTCTTGATAGTATATCTATTATATATTCCTTACCATTAG
ATCACGAGCT--------------------------------------------------
------------------------------------------------------------
------------------------------------------------------------
------------------------------------------------------------
------------------------------------------------------------
------------------------------------------------------------
------
>BtKok2_1R$3
ATATAAGCAAGTACATGACCTCTATAGCAGTACATAATACATATAATTATTGACTGTACA
TAGTACATTATGTCAAATTCATTCTTGATAGTATATCTATTATATATTCCTTACCATTAG
ATCACGAGCT--------------------------------------------------
------------------------------------------------------------
------------------------------------------------------------
------------------------------------------------------------
------------------------------------------------------------
------------------------------------------------------------
------
>BtKok2_1R$4
ATATAAGCAAGTACATGACCTCTATAGCAGTACATAATACATATAATTATTGACTGTACA
TAGTACATTATGTCAAATTCATTCTTGATAGTATATCTATTATATATTCCTTACCATTA-
------------------------------------------------------------
------------------------------------------------------------
------------------------------------------------------------
------------------------------------------------------------
------------------------------------------------------------
------------------------------------------------------------
------
>BtKok2_1F$1
--------------------------GCAGTACATAATACATATAATTATTGACTGTACA
TAGTACATTATGTCAAATTCATTCTTGATAGTATATCTATTATATATTCCTTACCATTAG
ATCACGAGCTTAATTACCATGCCGCGT---------------------------------
------------------------------------------------------------
------------------------------------------------------------
------------------------------------------------------------
------------------------------------------------------------
------------------------------------------------------------
------
>BtKok2_1F$2
-----------------------ATAGCAGTACATAATACATATAATTATTGACTGTACA
TAGTACATTATGTCAAATTCATTCTTGATAGTATATCTATTATATATTCCTTACCATTAG
ATCACGAGCTTAATTACCATGCCGCGT---------------------------------
------------------------------------------------------------
------------------------------------------------------------
------------------------------------------------------------
------------------------------------------------------------
------------------------------------------------------------
------
>BtKok2_1F$3
----------------------------------TAATACATATAATTATTGACTGTACA
TAGTACATTATGTCAAATTCATTCTTGATAGTATATCTATTATATATTCCTTACCATTAG
ATCACGAGCTTAATTACCATGCCGCGT---------------------------------
------------------------------------------------------------
------------------------------------------------------------
------------------------------------------------------------
------------------------------------------------------------
------------------------------------------------------------
------
>BtKok2_2R$1
------------------------------------------------------------
------------------------------------------------------------
----------------------CGCGTGAAACCAGCAACCCGCTAGGCAGGGATCCCTCT
TCTCGCTCCGGGCCCATAAACCGTGGGGGTCGCTATCCAATGAATTTTACCAGGCATCTG
GTTCTTTCTTCAGGGCCATCTCATCTAAAACGGTCCATTCTTTCCTCTTAAATAAGACAT
CTCGATGG----------------------------------------------------
------------------------------------------------------------
------------------------------------------------------------
------
>BtKok2_2R$2
------------------------------------------------------------
------------------------------------------------------------
----------------------CGCGTGAAACCAGCAACCCGCTAGGCAGGGATCCCTCT
TCTCGCTCCGGGCCCATAAACCGTGGGGGTCGCTATCCAATGAATTTTACCAGGCATCTG
GTTCTTTCTTCAGGGCCATCTCATCTAAAACGGTCCATTCTTTCCTCTTAAATAAGACAT
CTCG--------------------------------------------------------
------------------------------------------------------------
------------------------------------------------------------
------
>BtKok2_2F$1
------------------------------------------------------------
------------------------------------------------------------
--------------------------------------------------GGATCCCTCT
TCTCGCTCCGGGCCCATAAACCGTGGGGGTCGCTATCCAATGAATTTTACCAGGCATCTG
GTTCTTTCTTCAGGGCCATCTCATCTAAAACGGTCCATTCTTTCCTCTTAAATAAGACAT
CTCGATGGACTAATGGCTAA----------------------------------------
------------------------------------------------------------
------------------------------------------------------------
------
>BtKok2_2F$2
------------------------------------------------------------
------------------------------------------------------------
--------------------------------------------------GGATCCCTCT
TCTCGCTCCGGGCCCATAAACCGTGGGGGTCGCTATCCAATGAATTTTACCAGGCATCTG
GTTCTTTCTTCAGGGCCATCTCATCTAAAACGGTCCATTCTTTCCTCTTAAATAAGACAT
CTCGATGGACTAATGGCTAA----------------------------------------
------------------------------------------------------------
------------------------------------------------------------
------
>BtKok2_3R$1
------------------------------------------------------------
------------------------------------------------------------
------------------------------------------------------------
------------------------------------------------------------
------------------------------------------------------------
----------------CTAATCAGCCCATGCTCACACATAACTGTGCTGTCATACATTTG
GTATTTTTTTATTTTGGGGGATGCTTGGACTCAGCTATGGCCGTCAAAGGCCCTGACCCG
GAGCATCTATTGTAGCTGGACTTAACTGCATCTTGAGCACCAGCATAATGATAAGC----
------
>BtKok2_3R$2
------------------------------------------------------------
------------------------------------------------------------
------------------------------------------------------------
------------------------------------------------------------
------------------------------------------------------------
----------------CTAATCAGCCCATGCTCACACATAACTGTGCTGTCATACATTTG
GTATTTTTTTATTTTGGGGGATGCTTGGACTCAGCTATGGCCGTCAAAGGCCCTGACCCG
GAGCATCTATTGTAGCTGGACTTAACTGCATCTTGAGCACCAGCATAATGATAAGC----
------
>BtKok2_3R$3
------------------------------------------------------------
------------------------------------------------------------
------------------------------------------------------------
------------------------------------------------------------
------------------------------------------------------------
----------------CTAATCAGCCCATGCTCACACATAACTGTGCTGTCATACATTTG
GTATTTTTTTATTTTGGGGGATGCTTGGACTCAGCTATGGCCGTCAAAGGCCCTGACCCG
GAGCATCTATTGTAGCTGGACTTAACTGCATCTTGAGCACCAGCATAA------------
------
>BtKok2_3F$1
------------------------------------------------------------
------------------------------------------------------------
------------------------------------------------------------
------------------------------------------------------------
------------------------------------------------------------
--------------------------------CACACATAACTGTGCTGTCATACATTTG
GTATTTTTTTATTTTGGGGGATGCTTGGACTCAGCTATGGCCGTCAAAGGCCCTGACCCG
GAGCATCTATTGTAGCTGGACTTAACTGCATCTTGAGCACCAGCATAATGATAAGCATGG
GCATTA
>BtKok2_3F$2
------------------------------------------------------------
------------------------------------------------------------
------------------------------------------------------------
------------------------------------------------------------
------------------------------------------------------------
-----------------------------GCTCACACATAACTGTGCTGTCATACATTTG
GTATTTTTTTATTTTGGGGGATGCTTGGACTCAGCTATGGCCGTCAAAGGCCCTGACCCG
GAGCATCTATTGTAGCTGGACTTAACTGCATCTTGAGCACCAGCATAATGATAAGCATGG
GCATTA
>BtKok2_3F$3
------------------------------------------------------------
------------------------------------------------------------
------------------------------------------------------------
------------------------------------------------------------
------------------------------------------------------------
---------------------------------ACACATAACTGTGCTGTCATACATTTG
GTATTTTTTTATTTTGGGGGATGCTTGGACTCAGCTATGGCCGTCAAAGGCCCTGACCCG
GAGCATCTATTGTAGCTGGACTTAACTGCATCTTGAGCACCAGCATAATGATAAGCATGG
GCATTA
>BtKok3_1R$1
ATATAAGCAAGTACATGACCTCTATAGCAGTACATAATACATACAATTATTGACTGTACA
TAGTACATTATGTCAAATTTATTCTTGATAGTATATCTATTATATATTCCTTACCATTAG
ATCACGAGCT--------------------------------------------------
------------------------------------------------------------
------------------------------------------------------------
------------------------------------------------------------
------------------------------------------------------------
------------------------------------------------------------
------
>BtKok3_1R$2
ATATAAGCAAGTACATGACCTCTATAGCAGTACATAATACATACAATTATTGACTGTACA
TAGTACATTATGTCAAATTTATTCTTGATAGTATATCTATTATATATTCCTTACCATTAG
ATCACGAGCT--------------------------------------------------
------------------------------------------------------------
------------------------------------------------------------
------------------------------------------------------------
------------------------------------------------------------
------------------------------------------------------------
------
>BtKok3_1R$3
ATATAAGCAAGTACATGACCTCTATAGCAGTACATAATACATACAATTATTGACTGTACA
TAGTACATTATGTCAAATTTATTCTTGATAGTATATCTATTATATATTCCTTACCATTAG
ATCACGAGCT--------------------------------------------------
------------------------------------------------------------
------------------------------------------------------------
------------------------------------------------------------
------------------------------------------------------------
------------------------------------------------------------
------
>BtKok3_1F$1
-----------------------ATAGCAGTACATAATACATACAATTATTGACTGTACA
TAGTACATTATGTCAAATTTATTCTTGATAGTATATCTATTATATATTCCTTACCATTAG
ATCACGAGCTTAATTACCATGCCGCGT---------------------------------
------------------------------------------------------------
------------------------------------------------------------
------------------------------------------------------------
------------------------------------------------------------
------------------------------------------------------------
------
>BtKok3_1F$2
------------------------------TACATAATACATACAATTATTGACTGTACA
TAGTACATTATGTCAAATTTATTCTTGATAGTATATCTATTATATATTCCTTACCATTAG
ATCACGAGCTTAATTACCATGCCGCGT---------------------------------
------------------------------------------------------------
------------------------------------------------------------
------------------------------------------------------------
------------------------------------------------------------
------------------------------------------------------------
------
>BtKok3_2R$1
------------------------------------------------------------
------------------------------------------------------------
----------------------CGCGTGAAACCAGCAACCCGCTAGGCAGGGATCCCTCT
TCTCGCTCCGGGCCCATAAACCGTGGGGGTCGCTATCCAATGAATTTTATCAGGCATCTG
GTTCTTTCTTCAGGGCCATCTCATCTAAAACGGTCCATTCTTTCCTCTTAAATAAGACAT
CTCGATGG----------------------------------------------------
------------------------------------------------------------
------------------------------------------------------------
------
>BtKok3_2R$2
------------------------------------------------------------
------------------------------------------------------------
----------------------CGCGTGAAACCAGCAACCCGCTAGGCAGGGATCCCTCT
TCTCGCTCCGGGCCCATAAACCGTGGGGGTCGCTATCCAATGAATTTTATCAGGCATCTG
GTTCTTTCTTCAGGGCCATCTCATCTAAAACGGTCCATTCTTTCCTCTTAAATAAGAC--
------------------------------------------------------------
------------------------------------------------------------
------------------------------------------------------------
------
>BtKok3_2R$3
------------------------------------------------------------
------------------------------------------------------------
----------------------CGCGTGAAACCAGCAACCCGCTAGGCAGGGATCCCTCT
TCTCGCTCCGGGCCCATAAACCGTGGGGGTCGCTATCCAATGAATTTTATCAGGCATCTG
GTTCTTTCTTCAGGGCCATCTCATCTAAAACGGTCCATTCTTTCCTCTTAAATAAGACAT
CTCGATGG----------------------------------------------------
------------------------------------------------------------
------------------------------------------------------------
------
>BtKok3_2F$1
------------------------------------------------------------
------------------------------------------------------------
---------------------------------------------------GATCCCTCT
TCTCGCTCCGGGCCCATAAACCGTGGGGGTCGCTATCCAATGAATTTTATCAGGCATCTG
GTTCTTTCTTCAGGGCCATCTCATCTAAAACGGTCCATTCTTTCCTCTTAAATAAGACAT
CTCGATGGACTAATGGCTAA----------------------------------------
------------------------------------------------------------
------------------------------------------------------------
------
>BtKok3_2F$2
------------------------------------------------------------
------------------------------------------------------------
-----------------------------------CAACCCGCTAGGCAGGGATCCCTCT
TCTCGCTCCGGGCCCATAAACCGTGGGGGTCGCTATCCAATGAATTTTATCAGGCATCTG
GTTCTTTCTTCAGGGCCATCTCATCTAAAACGGTCCATTCTTTCCTCTTAAATAAGACAT
CTCGATGGACTAATGGCTAA----------------------------------------
------------------------------------------------------------
------------------------------------------------------------
------
>BtKok3_2F$3
------------------------------------------------------------
------------------------------------------------------------
--------------------------------------------------GGATCCCTCT
TCTCGCTCCGGGCCCATAAACCGTGGGGGTCGCTATCCAATGAATTTTATCAGGCATCTG
GTTCTTTCTTCAGGGCCATCTCATCTAAAACGGTCCATTCTTTCCTCTTAAATAAGACAT
CTCGATGGACTAATGGCTAA----------------------------------------
------------------------------------------------------------
------------------------------------------------------------
------
>BtKok3_3R$1
------------------------------------------------------------
------------------------------------------------------------
------------------------------------------------------------
------------------------------------------------------------
------------------------------------------------------------
----------------CTAATCAGCCCATGCTCACACATAACTGTGCTGTCATACATTTG
GTATTTTTTTATTTTGGGGGATGCTTGGACTCAGCTATGGCCGTCAAAGGCCCCGACCCG
GAGCATCTATTGTAGCTGGACTTAACTGCATCTTGAGCACCAGCATAATG----------
------
>BtKok3_3R$2
------------------------------------------------------------
------------------------------------------------------------
------------------------------------------------------------
------------------------------------------------------------
------------------------------------------------------------
----------------CTAATCAGCCCATGCTCACACATAACTGTGCTGTCATACATTTG
GTATTTTTTTATTTTGGGGGATGCTTGGACTCAGCTATGGCCGTCAAAGGCCCCGACCCG
GAGCATCTATTGTAGCTGGACTTAACTGCATCTTGAGCACCAGCATAA------------
------
>BtKok3_3R$3
------------------------------------------------------------
------------------------------------------------------------
------------------------------------------------------------
------------------------------------------------------------
------------------------------------------------------------
----------------CTAATCAGCCCATGCTCACACATAACTGTGCTGTCATACATTTG
GTATTTTTTTATTTTGGGGGATGCTTGGACTCAGCTATGGCCGTCAAAGGCCCCGACCCG
GAGCATCTATTGTAGCTGGACTTAACTGCATCTTGAGCACCAGCATAAT-----------
------
>BtKok3_3F$1
------------------------------------------------------------
------------------------------------------------------------
------------------------------------------------------------
------------------------------------------------------------
------------------------------------------------------------
-----------------------------GCTCACACATAACTGTGCTGTCATACATTTG
GTATTTTTTTATTTTGGGGGATGCTTGGACTCAGCTATGGCCGTCAAAGGCCCCGACCCG
GAGCATCTATTGTAGCTGGACTTAACTGCATCTTGAGCACCAGCATAATGATAAGCGTGG
ACATTA
>BtKok3_3F$2
------------------------------------------------------------
------------------------------------------------------------
------------------------------------------------------------
------------------------------------------------------------
------------------------------------------------------------
----------------------------------CACATAACTGTGCTGTCATACATTTG
GTATTTTTTTATTTTGGGGGATGCTTGGACTCAGCTATGGCCGTCAAAGGCCCCGACCCG
GAGCATCTATTGTAGCTGGACTTAACTGCATCTTGAGCACCAGCATAATGATAAGCGTGG
ACATTA
>BtKok3_3F$3
------------------------------------------------------------
------------------------------------------------------------
------------------------------------------------------------
------------------------------------------------------------
------------------------------------------------------------
-----------------------------GCTCACACATAACTGTGCTGTCATACATTTG
GTATTTTTTTATTTTGGGGGATGCTTGGACTCAGCTATGGCCGTCAAAGGCCCCGACCCG
GAGCATCTATTGTAGCTGGACTTAACTGCATCTTGAGCACCAGCATAATGATAAGCGTGG
ACATTA
>Btkok4_1R$1
ATATAAGCAAGTACATGACCTCTATAGCAGTACATAATACATATAATTATTGACTGTACA
TAGTACATTATGTCAAATTCATTCTTGATAGTATATCTATTATATATTCCTTACCATTA-
------------------------------------------------------------
------------------------------------------------------------
------------------------------------------------------------
------------------------------------------------------------
------------------------------------------------------------
------------------------------------------------------------
------
>BtKok4_1R$2
ATATAAGCAAGTACATGACCTCTATAGCAGTACATAATACATATAATTATTGACTGTACA
TAGTACATTATGTCAAATTCATTCTTGATAGTATATCTATTATATATTCCTTACCATTAG
ATCACGAGCT--------------------------------------------------
------------------------------------------------------------
------------------------------------------------------------
------------------------------------------------------------
------------------------------------------------------------
------------------------------------------------------------
------
>BtKok4_1F$1
-------------------------------ACATAATACATATAATTATTGACTGTACA
TAGTACATTATGTCAAATTCATTCTTGATAGTATATCTATTATATATTCCTTACCATTAG
ATCACGAGCTTAATTACCATGCCGCG----------------------------------
------------------------------------------------------------
------------------------------------------------------------
------------------------------------------------------------
------------------------------------------------------------
------------------------------------------------------------
------
>BtKok4_2R$1
------------------------------------------------------------
------------------------------------------------------------
----------------------CGCGTGAAACCAGCAACCCGCTAGGCAGGGATCCCTCT
TCTCGCTCCGGGCCCATAAACCGTGGGGGTCGCTATCCAATGAATTTTACCAGGCATCTG
GTTCTTTCTTCAGGGCCATCTCATCTAAAACGGTCCATTCTTTCCTCTTAAATAAGACAT
CTCGATG-----------------------------------------------------
------------------------------------------------------------
------------------------------------------------------------
------
>BtKok4_2R$2
------------------------------------------------------------
------------------------------------------------------------
----------------------CGCGTGAAACCAGCAACCCGCTAGGCAGGGATCCCTCT
TCTCGCTCCGGGCCCATAAACCGTGGGGGTCGCTATCCAATGAATTTTACCAGGCATCTG
GTTCTTTCTTCAGGGCCATCTCATCTAAAACGGTCCATTCTTTCCTCTTAAATAAGACAT
CTCGATGG----------------------------------------------------
------------------------------------------------------------
------------------------------------------------------------
------
>BtKok4_2F$1
------------------------------------------------------------
------------------------------------------------------------
--------------------------------------------------GGATCCCTCT
TCTCGCTCCGGGCCCATAAACCGTGGGGGTCGCTATCCAATGAATTTTACCAGGCATCTG
GTTCTTTCTTCAGGGCCATCTCATCTAAAACGGTCCATTCTTTCCTCTTAAATAAGACAT
CTCGATGGACTAATGGCTAA----------------------------------------
------------------------------------------------------------
------------------------------------------------------------
------
>BtKok4_2F$2
------------------------------------------------------------
------------------------------------------------------------
--------------------------------------------------GGATCCCTCT
TCTCGCTCCGGGCCCATAAACCGTGGGGGTCGCTATCCAATGAATTTTACCAGGCATCTG
GTTCTTTCTTCAGGGCCATCTCATCTAAAACGGTCCATTCTTTCCTCTTAAATAAGACAT
CTCGATGGACTAATGGCTAA----------------------------------------
------------------------------------------------------------
------------------------------------------------------------
------
>BtKok4_3R$1
------------------------------------------------------------
------------------------------------------------------------
------------------------------------------------------------
------------------------------------------------------------
------------------------------------------------------------
----------------CTAATCAGCCCATGCTCACACATAACTGTGCTGTCATACATTTG
GTATTTTTTTATTTTGGGGGATGCTTGGACTCAGCTATGGCCGTCAAAGGCCCTGACCCG
GAGCATCTATTGTAGCTGGACTTAACTGCA------------------------------
------
>BtKok4_3R$2
------------------------------------------------------------
------------------------------------------------------------
------------------------------------------------------------
------------------------------------------------------------
------------------------------------------------------------
----------------CTAATCAGCCCATGCTCACACATAACTGTGCTGTCATACATTTG
GTATTTTTTTATTTTGGGGGATGCTTGGACTCAGCTATGGCCGTCAAAGGCCCTGACCCG
GAGCATCTATTGTAGCTGGACTTAACTGCATCTTGAGCACCAGCATAATGATAAGC----
------
>BtKok4_3F$1
------------------------------------------------------------
------------------------------------------------------------
------------------------------------------------------------
------------------------------------------------------------
------------------------------------------------------------
-----------------------------GCTCACACATAACTGTGCTGTCATACATTTG
GTATTTTTTTATTTTGGGGGATGCTTGGACTCAGCTATGGCCGTCAAAGGCCCTGACCCG
GAGCATCTATTGTAGCTGGACTTAACTGCATCTTGAGCACCAGCATAATGATAAGCGTGG
ACATTA
>BtKok4_3F$2
------------------------------------------------------------
------------------------------------------------------------
------------------------------------------------------------
------------------------------------------------------------
------------------------------------------------------------
-----------------------------GCTCACACATAACTGTGCTGTCATACATTTG
GTATTTTTTTATTTTGGGGGATGCTTGGACTCAGCTATGGCCGTCAAAGGCCCTGACCCG
GAGCATCTATTGTAGCTGGACTTAACTGCATCTTGAGCACCAGCATAATGATAAGCGTGG
ACATTA
>BtM2_1R$1
ATATAAGCAAGTACATGACCTCTATAGCAGTACATAATACATATAATTATTGACTGTACA
TAGTACATTATGTCAAACTTATTCTTGATAGTATATCTATTATATATTCCTTACCATTAG
ATCACGAGCT--------------------------------------------------
------------------------------------------------------------
------------------------------------------------------------
------------------------------------------------------------
------------------------------------------------------------
------------------------------------------------------------
------
>BtM2_1R$2
ATATAAGCAAGTACATGACCTCTATAGCAGTACATAATACATATAATTATTGACTGTACA
TAGTACATTATGTCAAACTTATTCTTGATAGTATATCTATTATATATTCCTTACCATTAG
ATCACGAGCT--------------------------------------------------
------------------------------------------------------------
------------------------------------------------------------
------------------------------------------------------------
------------------------------------------------------------
------------------------------------------------------------
------
>BtM2_1R$3
ATATAAGCAAGTACATGACCTCTATAGCAGTACATAATACATATAATTATTGACTGTACA
TAGTACATTATGTCAAACTTATTCTTGATAGTATATCTATTATATATTCCTTACCATTAG
ATCACGAGCT--------------------------------------------------
------------------------------------------------------------
------------------------------------------------------------
------------------------------------------------------------
------------------------------------------------------------
------------------------------------------------------------
------
>BtM2_1F$1
------------------------------------ATACATATAATTATTGACTGTACA
TAGTACATTATGTCAAACTTATTCTTGATAGTATATCTATTATATATTCCTTACCATTAG
ATCACGAGCTTAATTACCATGCCGCGT---------------------------------
------------------------------------------------------------
------------------------------------------------------------
------------------------------------------------------------
------------------------------------------------------------
------------------------------------------------------------
------
>BtM2_1F$2
----------------------TATAGCAGTACATAATACATATAATTATTGACTGTACA
TAGTACATTATGTCAAACTTATTCTTGATAGTATATCTATTATATATTCCTTACCATTAG
ATCACGAGCTTAATTACCATGCCGCGT---------------------------------
------------------------------------------------------------
------------------------------------------------------------
------------------------------------------------------------
------------------------------------------------------------
------------------------------------------------------------
------
>BtM2_1F$3
---------------------CTATAGCAGTACATAATACATATAATTATTGACTGTACA
TAGTACATTATGTCAAACTTATTCTTGATAGTATATCTATTATATATTCCTTACCATTAG
ATCACGAGCTTAATTACCATGCCGCGT---------------------------------
------------------------------------------------------------
------------------------------------------------------------
------------------------------------------------------------
------------------------------------------------------------
------------------------------------------------------------
------
>BtM2_2R$1
------------------------------------------------------------
------------------------------------------------------------
----------------------CGCGTGAAACCAGCAACCCGCTAGGCAGGGATCCCTCT
TCTCGCTCCGGGCCCATAAACCGTGGGGGTCGCTATCCAATGAATTTTACCAGGCATCTG
GTTCTTTCTTCAGGGCCATCTCATCTAAAATGGTCCATTCTTTCCTCTTAAATAAGACAT
CTCGAT------------------------------------------------------
------------------------------------------------------------
------------------------------------------------------------
------
>BtM2_2R$2
------------------------------------------------------------
------------------------------------------------------------
----------------------CGCGTGAAACCAGCAACCCGCTAGGCAGGGATCCCTCT
TCTCGCTCCGGGCCCATAAACCGTGGGGGTCGCTATCCAATGAATTTTACCAGGCATCTG
GTTCTTTCTTCAGGGCCATCTCATCTAAAATGGTCCATTC--------------------
------------------------------------------------------------
------------------------------------------------------------
------------------------------------------------------------
------
>BtM2_2R$3
------------------------------------------------------------
------------------------------------------------------------
----------------------CGCGTGAAACCAGCAACCCGCTAGGCAGGGATCCCTCT
TCTCGCTCCGGGCCCATAAACCGTGGGGGTCGCTATCCAATGAATTTTACCAGGCATCTG
GTTCTTTCTTCAGGGCCATCTCATCTAAAATGGTCCATTCTTTCCTCTTAAATAAGAC--
------------------------------------------------------------
------------------------------------------------------------
------------------------------------------------------------
------
>BtM2_2R$4
------------------------------------------------------------
------------------------------------------------------------
----------------------CGCGTGAAACCAGCAACCCGCTAGGCAGGGATCCCTCT
TCTCGCTCCGGGCCCATAAACCGTGGGGGTCGCTATCCAATGAATTTTACCAGGCATCTG
GTTCTTTCTTCAGGGCCATCTCATCTAAAATGGTCCATTCTTTCCTCTTAAATAAGACAT
CTC---------------------------------------------------------
------------------------------------------------------------
------------------------------------------------------------
------
>BtM2_2F$1
------------------------------------------------------------
------------------------------------------------------------
----------------------------------------------------ATCCCTCT
TCTCGCTCCGGGCCCATAAACCGTGGGGGTCGCTATCCAATGAATTTTACCAGGCATCTG
GTTCTTTCTTCAGGGCCATCTCATCTAAAATGGTCCATTCTTTCCTCTTAAATAAGACAT
CTCGATGGACTAATGGCTAA----------------------------------------
------------------------------------------------------------
------------------------------------------------------------
------
>BtM2_2F$2
------------------------------------------------------------
------------------------------------------------------------
-------------------------------------ACCCGCTAGGCAGGGATCCCTCT
TCTCGCTCCGGGCCCATAAACCGTGGGGGTCGCTATCCAATGAATTTTACCAGGCATCTG
GTTCTTTCTTCAGGGCCATCTCATCTAAAATGGTCCATTCTTTCCTCTTAAATAAGACAT
CTCGATGGACTAATGGCTAA----------------------------------------
------------------------------------------------------------
------------------------------------------------------------
------
>BtM2_2F$3
------------------------------------------------------------
------------------------------------------------------------
------------------------------------------------------CCCTCT
TCTCGCTCCGGGCCCATAAACCGTGGGGGTCGCTATCCAATGAATTTTACCAGGCATCTG
GTTCTTTCTTCAGGGCCATCTCATCTAAAATGGTCCATTCTTTCCTCTTAAATAAGACAT
CTCGATGGACTAATGGCTAA----------------------------------------
------------------------------------------------------------
------------------------------------------------------------
------
>BtM2_2F$4
------------------------------------------------------------
------------------------------------------------------------
----------------------------------------------------ATCCCTCT
TCTCGCTCCGGGCCCATAAACCGTGGGGGTCGCTATCCAATGAATTTTACCAGGCATCTG
GTTCTTTCTTCAGGGCCATCTCATCTAAAATGGTCCATTCTTTCCTCTTAAATAAGACAT
CTCGATGGACTAATGGCTAA----------------------------------------
------------------------------------------------------------
------------------------------------------------------------
------
>BtM2_3R$1
------------------------------------------------------------
------------------------------------------------------------
------------------------------------------------------------
------------------------------------------------------------
------------------------------------------------------------
----------------CTAATCAGCCCATGCTCACACATAACTGTGCTGTCATACATTTG
GTATTTTTTTATTTTGGGGGATGCTTGGACTCAGCTATGGCCGTCAAAGGCCCTGACCCG
GAGCATCTATTGTAGCTGGACTTAACTGCATCTTGAGCACCAGCAT--------------
------
>BtM2_3R$2
------------------------------------------------------------
------------------------------------------------------------
------------------------------------------------------------
------------------------------------------------------------
------------------------------------------------------------
----------------CTAATCAGCCCATGCTCACACATAACTGTGCTGTCATACATTTG
GTATTTTTTTATTTTGGGGGATGCTTGGACTCAGCTATGGCCGTCAAAGGCCCTGACCCG
GAGCATCTATTGTAGCTGGACTTAACTGCATCTTGAGCACCAGCAT--------------
------
>BtM2_3R$3
------------------------------------------------------------
------------------------------------------------------------
------------------------------------------------------------
------------------------------------------------------------
------------------------------------------------------------
----------------CTAATCAGCCCATGCTCACACATAACTGTGCTGTCATACATTTG
GTATTTTTTTATTTTGGGGGATGCTTGGACTCAGCTATGGCCGTCAAAGGCCCTGACCCG
GAGCATCTATTGTAGCTGGACTTAACTGCATCTTGAGCACCAGCATAA------------
------
>BtM2_3R$4
------------------------------------------------------------
------------------------------------------------------------
------------------------------------------------------------
------------------------------------------------------------
------------------------------------------------------------
----------------CTAATCAGCCCATGCTCACACATAACTGTGCTGTCATACATTTG
GTATTTTTTTATTTTGGGGGATGCTTGGACTCAGCTATGGCCGTCAAAGGCCCTGACCCG
GAGCATCTATTGTAGCTGGACTTAACTGCA------------------------------
------
>BtM2_3F$1
------------------------------------------------------------
------------------------------------------------------------
------------------------------------------------------------
------------------------------------------------------------
------------------------------------------------------------
-------------------------CCATGCTCACACATAACTGTGCTGTCATACATTTG
GTATTTTTTTATTTTGGGGGATGCTTGGACTCAGCTATGGCCGTCAAAGGCCCTGACCCG
GAGCATCTATTGTAGCTGGACTTAACTGCATCTTGAGCACCAGCATAATGATAAGCGTGG
ACATTA
>BtM2_3F$2
------------------------------------------------------------
------------------------------------------------------------
------------------------------------------------------------
------------------------------------------------------------
------------------------------------------------------------
--------------------------------CACACATAACTGTGCTGTCATACATTTG
GTATTTTTTTATTTTGGGGGATGCTTGGACTCAGCTATGGCCGTCAAAGGCCCTGACCCG
GAGCATCTATTGTAGCTGGACTTAACTGCATCTTGAGCACCAGCATAATGATAAGCGTGG
ACATTA
>BtM2_3F$3
------------------------------------------------------------
------------------------------------------------------------
------------------------------------------------------------
------------------------------------------------------------
------------------------------------------------------------
----------------------------------CACATAACTGTGCTGTCATACATTTG
GTATTTTTTTATTTTGGGGGATGCTTGGACTCAGCTATGGCCGTCAAAGGCCCTGACCCG
GAGCATCTATTGTAGCTGGACTTAACTGCATCTTGAGCACCAGCATAATGATAAGCGTGG
ACATTA
>BtM2_3F$4
------------------------------------------------------------
------------------------------------------------------------
------------------------------------------------------------
------------------------------------------------------------
------------------------------------------------------------
------------------------------------CATAACTGTGCTGTCATACATTTG
GTATTTTTTTATTTTGGGGGATGCTTGGACTCAGCTATGGCCGTCAAAGGCCCTGACCCG
GAGCATCTATTGTAGCTGGACTTAACTGCATCTTGAGCACCAGCATAATGATAAGCGTGG
ACATTA
>BtMik1_1R$1
ATATAAGCAAGCACATGACCTCTATAGCAGTACATAATACATATAATTATTGGCTGTACA
TAGTACATTATGTCAAATTCATTCTTGATAGTATATCTATTATATATTCCTTACCATTAG
ATCACGAGCT--------------------------------------------------
------------------------------------------------------------
------------------------------------------------------------
------------------------------------------------------------
------------------------------------------------------------
------------------------------------------------------------
------
>BtMik1_1R$2
ATATAAGCAAGCACATGACCTCTATAGCAGTACATAATACATATAATTATTGGCTGTACA
TAGTACATTATGTCAAATTCATTCTTGATA------------------------------
------------------------------------------------------------
------------------------------------------------------------
------------------------------------------------------------
------------------------------------------------------------
------------------------------------------------------------
------------------------------------------------------------
------
>BtMik1_1F$1
------------------------------------------------ATTGGCTGTACA
TAGTACATTATGTCAAATTCATTCTTGATAGTATATCTATTATATATTCCTTACCATTAG
ATCACGAGCTTAATTACCATGCCGCGT---------------------------------
------------------------------------------------------------
------------------------------------------------------------
------------------------------------------------------------
------------------------------------------------------------
------------------------------------------------------------
------
>BtMik1_2R$1
------------------------------------------------------------
------------------------------------------------------------
----------------------CGCGTGAAACCAGCAACCCGCTAGGCAGGGATCCCTCT
TCTCGCTCCGGGCCCATAAACCGTGGGGGTCGCTATCCAATGAATTTTACCAGGCATCTG
GTTCTTTCTTCAGGGCCATCTCATCTAAAACGGTCCATTCTTTCCTCTTAAA--------
------------------------------------------------------------
------------------------------------------------------------
------------------------------------------------------------
------
>BtMik1_2R$2
------------------------------------------------------------
------------------------------------------------------------
----------------------CGCGTGAAACCAGCAACCCGCTAGGCAGGGATCCCTCT
TCTCGCTCCGGGCCCATAAACCGTGGGGGTCGCTATCCAATGAATTTTACCAGGCATCTG
GTTCTTTCTTCAGGGCCATCTCATCTAAAACGGTCCATTCTTTCCTCTTAAATAAGACAT
CTCGAT------------------------------------------------------
------------------------------------------------------------
------------------------------------------------------------
------
>BtMik1_2F$1
------------------------------------------------------------
------------------------------------------------------------
---------------------------------------------------GATCCCTCT
TCTCGCTCCGGGCCCATAAACCGTGGGGGTCGCTATCCAATGAATTTTACCAGGCATCTG
GTTCTTTCTTCAGGGCCATCTCATCTAAAACGGTCCATTCTTTCCTCTTAAATAAGACAT
CTCGATGGACTAATGGCTAA----------------------------------------
------------------------------------------------------------
------------------------------------------------------------
------
>BtMik1_2F$2
------------------------------------------------------------
------------------------------------------------------------
-------------------------------------------------------CCTCT
TCTCGCTCCGGGCCCATAAACCGTGGGGGTCGCTATCCAATGAATTTTACCAGGCATCTG
GTTCTTTCTTCAGGGCCATCTCATCTAAAACGGTCCATTCTTTCCTCTTAAATAAGACAT
CTCGATGGACTAATGGCTAA----------------------------------------
------------------------------------------------------------
------------------------------------------------------------
------
>BtMik1_3R$1
------------------------------------------------------------
------------------------------------------------------------
------------------------------------------------------------
------------------------------------------------------------
------------------------------------------------------------
----------------CTAATCAGCCCATGCTCACACATAACTGTGCTGTCATACATTTG
GTATTTTTTTATTTTGGGGGATGCTTGGACTCAGCTATGGCCGTCAAAGGCCCTGACCCG
GAGCATCTATTGTAGCTGGACTTAACTGCATCTTGAGCACC-------------------
------
>BtMik1_3R$2
------------------------------------------------------------
------------------------------------------------------------
------------------------------------------------------------
------------------------------------------------------------
------------------------------------------------------------
----------------CTAATCAGCCCATGCTCACACATAACTGTGCTGTCATACATTTG
GTATTTTTTTATTTTGGGGGATGCTTGGACTCAGCTATGGCCGTCAAAGGCCCTGACCCG
GAGCATCTATTGTAGCTGGACTTAACTGCATCTTGAGCACCAGCATAA------------
------
>BtMik1_3R$3
------------------------------------------------------------
------------------------------------------------------------
------------------------------------------------------------
------------------------------------------------------------
------------------------------------------------------------
----------------CTAATCAGCCCATGCTCACACATAACTGTGCTGTCATACATTTG
GTATTTTTTTATTTTGGGGGATGCTTGGACTCAGCTATGGCCGTCAAAGGCCCTGACCCG
GAGCATCTATTGTAGCTGGACTTAACTGCATCTTGAGCACCAGCAT--------------
------
>BtMik1_3F$1
------------------------------------------------------------
------------------------------------------------------------
------------------------------------------------------------
------------------------------------------------------------
------------------------------------------------------------
-----------------------------------ACATAACTGTGCTGTCATACATTTG
GTATTTTTTTATTTTGGGGGATGCTTGGACTCAGCTATGGCCGTCAAAGGCCCTGACCCG
GAGCATCTATTGTAGCTGGACTTAACTGCATCTTGAGCACCAGCATAATGATAAGCATGG
GCATTA
>BtMik1_3F$2
------------------------------------------------------------
------------------------------------------------------------
------------------------------------------------------------
------------------------------------------------------------
------------------------------------------------------------
----------------------------------------------------TACATTTG
GTATTTTTTTATTTTGGGGGATGCTTGGACTCAGCTATGGCCGTCAAAGGCCCTGACCCG
GAGCATCTATTGTAGCTGGACTTAACTGCATCTTGAGCACCAGCATAATGATAAGCATGG
GCATTA
>BtMik1_3F$3
------------------------------------------------------------
------------------------------------------------------------
------------------------------------------------------------
------------------------------------------------------------
------------------------------------------------------------
-----------------------------GCTCACACATAACTGTGCTGTCATACATTTG
GTATTTTTTTATTTTGGGGGATGCTTGGACTCAGCTATGGCCGTCAAAGGCCCTGACCCG
GAGCATCTATTGTAGCTGGACTTAACTGCATCTTGAGCACCAGCATAATGATAAGCATGG
GCATTA
>BtNaa1_1R$1
ATATAAGCAAGTACATGACCTCTATAGCAGTACATAATACATATAATTATTGACTGTACA
TAGTACATTATGTCAAATTCATTCTTGATAGTATATCTATTATATATTCCTTACCATTAG
ATCACGAGCTTAA-----------------------------------------------
------------------------------------------------------------
------------------------------------------------------------
------------------------------------------------------------
------------------------------------------------------------
------------------------------------------------------------
------
>BtNaa1_1R$2
ATATAAGCAAGTACATGACCTCTATAGCAGTACATAATACATATAATTATTGACTGTACA
TAGTACATTATGTCAAATTCATTCTTGATAGTATATCTATTATATATTCCTTACCATTAG
ATCACGAGCT--------------------------------------------------
------------------------------------------------------------
------------------------------------------------------------
------------------------------------------------------------
------------------------------------------------------------
------------------------------------------------------------
------
>BtNaa1_1R$3
ATATAAGCAAGTACATGACCTCTATAGCAGTACATAATACATATAATTATTGACTGTACA
TAGTACATTATGTCAAATTCATTCTTGATAGTATATCTATTATATATTCCTTACCATTAG
ATCACGAGCTTAA-----------------------------------------------
------------------------------------------------------------
------------------------------------------------------------
------------------------------------------------------------
------------------------------------------------------------
------------------------------------------------------------
------
>BtNaa1_1F$1
--------------------------------CATAATACATATAATTATTGACTGTACA
TAGTACATTATGTCAAATTCATTCTTGATAGTATATCTATTATATATTCCTTACCATTAG
ATCACGAGCTTAATTACCATGCCGCGT---------------------------------
------------------------------------------------------------
------------------------------------------------------------
------------------------------------------------------------
------------------------------------------------------------
------------------------------------------------------------
------
>BtNaa1_1F$2
-------------------------------------TACATATAATTATTGACTGTACA
TAGTACATTATGTCAAATTCATTCTTGATAGTATATCTATTATATATTCCTTACCATTAG
ATCACGAGCTTAATTACCATGCCGCGT---------------------------------
------------------------------------------------------------
------------------------------------------------------------
------------------------------------------------------------
------------------------------------------------------------
------------------------------------------------------------
------
>BtNaa1_1F$3
---------------------CTATAGCAGTACATAATACATATAATTATTGACTGTACA
TAGTACATTATGTCAAATTCATTCTTGATAGTATATCTATTATATATTCCTTACCATTAG
ATCACGAGCTTAATTACCATGCCGCGT---------------------------------
------------------------------------------------------------
------------------------------------------------------------
------------------------------------------------------------
------------------------------------------------------------
------------------------------------------------------------
------
>BtNaa1_2R$1
------------------------------------------------------------
------------------------------------------------------------
----------------------CGCGTGAAACCAGCAACCCGCTAGGCAGGGATCCCTCT
TCTCGCTCCGGGCCCATAAACCGTGGGGGTCGCTATCCAATGAATTTTACCAGGCATCTG
GTTCTTTCTTCAGGGCCATCTCATCTAAAACGGTCCATTCTTTCCTCTTAAATAAGACAT
CTCGAT------------------------------------------------------
------------------------------------------------------------
------------------------------------------------------------
------
>BtNaa1_2R$2
------------------------------------------------------------
------------------------------------------------------------
----------------------CGCGTGAAACCAGCAACCCGCTAGGCAGGGATCCCTCT
TCTCGCTCCGGGCCCATAAACCGTGGGGGTCGCTATCCAATGAATTTTACCAGGCATCTG
GTTCTTTCTTCAGGGCCATCTCATCTAAAACGGTCCATTCTTTCCTCTTAAATAAGACAT
CTCGAT------------------------------------------------------
------------------------------------------------------------
------------------------------------------------------------
------
>BtNaa1_2R$3
------------------------------------------------------------
------------------------------------------------------------
----------------------CGCGTGAAACCAGCAACCCGCTAGGCAGGGATCCCTCT
TCTCGCTCCGGGCCCATAAACCGTGGGGGTCGCTATCCAATGAATTTTACCAGGCATCTG
GTTCTTTCTTCAGGGCCATCTCATCTAAAACGGTCCATTCTTTCCTCTTAAATAAGAC--
------------------------------------------------------------
------------------------------------------------------------
------------------------------------------------------------
------
>BtNaa1_2R$4
------------------------------------------------------------
------------------------------------------------------------
----------------------CGCGTGAAACCAGCAACCCGCTAGGCAGGGATCCCTCT
TCTCGCTCCGGGCCCATAAACCGTGGGGGTCGCTATCCAATGAATTTTACCAGGCATCTG
GTTCTTTCTTCAGGGCCATCTCATCTAAAACGGTCCATTCTTTCCTCTTAAATAAGAC--
------------------------------------------------------------
------------------------------------------------------------
------------------------------------------------------------
------
>BtNaa1_2F$1
------------------------------------------------------------
------------------------------------------------------------
-------------------------------------------------------CCTCT
TCTCGCTCCGGGCCCATAAACCGTGGGGGTCGCTATCCAATGAATTTTACCAGGCATCTG
GTTCTTTCTTCAGGGCCATCTCATCTAAAACGGTCCATTCTTTCCTCTTAAATAAGACAT
CTCGATGGACTAATGGCTAA----------------------------------------
------------------------------------------------------------
------------------------------------------------------------
------
>BtNaa1_2F$2
------------------------------------------------------------
------------------------------------------------------------
--------------------------------------CCCGCTAGGCAGGGATCCCTCT
TCTCGCTCCGGGCCCATAAACCGTGGGGGTCGCTATCCAATGAATTTTACCAGGCATCTG
GTTCTTTCTTCAGGGCCATCTCATCTAAAACGGTCCATTCTTTCCTCTTAAATAAGACAT
CTCGATGGACTAATGGCTAA----------------------------------------
------------------------------------------------------------
------------------------------------------------------------
------
>BtNaa1_2F$3
------------------------------------------------------------
------------------------------------------------------------
------------------------------------------------AGGGATCCCTCT
TCTCGCTCCGGGCCCATAAACCGTGGGGGTCGCTATCCAATGAATTTTACCAGGCATCTG
GTTCTTTCTTCAGGGCCATCTCATCTAAAACGGTCCATTCTTTCCTCTTAAATAAGACAT
CTCGATGGACTAATGGCTAA----------------------------------------
------------------------------------------------------------
------------------------------------------------------------
------
>BtNaa1_2F$4
------------------------------------------------------------
------------------------------------------------------------
-------------------------------------------------------CCTCT
TCTCGCTCCGGGCCCATAAACCGTGGGGGTCGCTATCCAATGAATTTTACCAGGCATCTG
GTTCTTTCTTCAGGGCCATCTCATCTAAAACGGTCCATTCTTTCCTCTTAAATAAGACAT
CTCGATGGACTAATGGCTAA----------------------------------------
------------------------------------------------------------
------------------------------------------------------------
------
>BtNaa1_3R$1
------------------------------------------------------------
------------------------------------------------------------
------------------------------------------------------------
------------------------------------------------------------
------------------------------------------------------------
----------------CTAATCAGCCCATGCTCACACATAACTGTGCTGTCATACATTTG
GTATTTTTTTATTTTGGGGGATGCTTGGACTCAGCTATGGCCGTCAAAGGCCCTGACCCG
GAGCATCTATTGTAGCTGGACTTAACTGCATCTTGAGCACC-------------------
------
>BtNaa1_3R$2
------------------------------------------------------------
------------------------------------------------------------
------------------------------------------------------------
------------------------------------------------------------
------------------------------------------------------------
----------------CTAATCAGCCCATGCTCACACATAACTGTGCTGTCATACATTTG
GTATTTTTTTATTTTGGGGGATGCTTGGACTCAGCTATGGCCGTCAAAGGCCCTGACCCG
GAGCATCTATTGTAGCTGGACTTAACTGCATCTTGAGCACCAGCATAATGAT--------
------
>BtNaa1_3R$3
------------------------------------------------------------
------------------------------------------------------------
------------------------------------------------------------
------------------------------------------------------------
------------------------------------------------------------
----------------CTAATCAGCCCATGCTCACACATAACTGTGCTGTCATACATTTG
GTATTTTTTTATTTTGGGGGATGCTTGGACTCAGCTATGGCCGTCAAAGGCCCTGACCCG
GAGCATCTATTGTAGCTGGACTTAACTGCATCTTGAGCACCAGCATAA------------
------
>BtNaa1_3R$4
------------------------------------------------------------
------------------------------------------------------------
------------------------------------------------------------
------------------------------------------------------------
------------------------------------------------------------
----------------CTAATCAGCCCATGCTCACACATAACTGTGCTGTCATACATTTG
GTATTTTTTTATTTTGGGGGATGCTTGGACTCAGCTATGGCCGTCAAAGGCCCTGACCCG
GAGCATCTATTGTAGCTGGACTTAACTGCATCT---------------------------
------
>BtNaa1_3F$1
------------------------------------------------------------
------------------------------------------------------------
------------------------------------------------------------
------------------------------------------------------------
------------------------------------------------------------
-----------------------------------ACATAACTGTGCTGTCATACATTTG
GTATTTTTTTATTTTGGGGGATGCTTGGACTCAGCTATGGCCGTCAAAGGCCCTGACCCG
GAGCATCTATTGTAGCTGGACTTAACTGCATCTTGAGCACCAGCATAATGATAAGCATGG
GCATTA
>BtNaa1_3F$2
------------------------------------------------------------
------------------------------------------------------------
------------------------------------------------------------
------------------------------------------------------------
------------------------------------------------------------
-----------------------------------ACATAACTGTGCTGTCATACATTTG
GTATTTTTTTATTTTGGGGGATGCTTGGACTCAGCTATGGCCGTCAAAGGCCCTGACCCG
GAGCATCTATTGTAGCTGGACTTAACTGCATCTTGAGCACCAGCATAATGATAAGCATGG
GCATTA
>BtNaa1_3F$3
------------------------------------------------------------
------------------------------------------------------------
------------------------------------------------------------
------------------------------------------------------------
------------------------------------------------------------
----------------------------------CACATAACTGTGCTGTCATACATTTG
GTATTTTTTTATTTTGGGGGATGCTTGGACTCAGCTATGGCCGTCAAAGGCCCTGACCCG
GAGCATCTATTGTAGCTGGACTTAACTGCATCTTGAGCACCAGCATAATGATAAGCATGG
GCATTA
>BtNaa1_3F$4
------------------------------------------------------------
------------------------------------------------------------
------------------------------------------------------------
------------------------------------------------------------
------------------------------------------------------------
---------------------------------------------GCTGTCATACATTTG
GTATTTTTTTATTTTGGGGGATGCTTGGACTCAGCTATGGCCGTCAAAGGCCCTGACCCG
GAGCATCTATTGTAGCTGGACTTAACTGCATCTTGAGCACCAGCATAATGATAAGCATGG
GCATTA
>BtOrd1_1R$1
ATATAAGCAAGTACATGACCTCTATAGCAGTACATAATACATATAATTATTGACTGTACA
TAGTACATTATGTCAAATTCATTCTTGATAGTATATCTATTATATATTCCTTACCATTAG
ATCACGAGCT--------------------------------------------------
------------------------------------------------------------
------------------------------------------------------------
------------------------------------------------------------
------------------------------------------------------------
------------------------------------------------------------
------
>BtOrd1_1R$2
ATATAAGCAAGTACATGACCTCTATAGCAGTACATAATACATATAATTATTGACTGTACA
TAGTACATTATGTCAAATTCATTCTTGATAGTATATCTATTATATATTCCTTACCAT---
------------------------------------------------------------
------------------------------------------------------------
------------------------------------------------------------
------------------------------------------------------------
------------------------------------------------------------
------------------------------------------------------------
------
>BtOrd1_1F$1
--------------------TCTATAGCAGTACATAATACATATAATTATTGACTGTACA
TAGTACATTATGTCAAATTCATTCTTGATAGTATATCTATTATATATTCCTTACCATTAG
ATCACGAGCTTAATTACCATGCCGCGT---------------------------------
------------------------------------------------------------
------------------------------------------------------------
------------------------------------------------------------
------------------------------------------------------------
------------------------------------------------------------
------
>BtOrd1_1F$2
--------------------TCTATAGCAGTACATAATACATATAATTATTGACTGTACA
TAGTACATTATGTCAAATTCATTCTTGATAGTATATCTATTATATATTCCTTACCATTAG
ATCACGAGCTTAATTACCATGCCGCGT---------------------------------
------------------------------------------------------------
------------------------------------------------------------
------------------------------------------------------------
------------------------------------------------------------
------------------------------------------------------------
------
>BtOrd1_2R$1
------------------------------------------------------------
------------------------------------------------------------
----------------------CGCGTGAAACCAGCAACCCGCTAGGCAGGGATCCCTCT
TCTCGCTCCGGGCCCATAAACCGTGGGGGTCGCTATCCAATGAATTTTACCAGGCATCTG
GTTCTTTCTTCAGGGCCATCTCATCTAAGACGGTCCATTCTTTCCTCTTAAATAAGA---
------------------------------------------------------------
------------------------------------------------------------
------------------------------------------------------------
------
>BtOrd1_2R$2
------------------------------------------------------------
------------------------------------------------------------
----------------------CGCGTGAAACCAGCAACCCGCTAGGCAGGGATCCCTCT
TCTCGCTCCGGGCCCATAAACCGTGGGGGTCGCTATCCAATGAATTTTACCAGGCATCTG
GTTCTTTCTTCAGGGCCATCTCATCTAAGACGGTCCATTCTTTCCTCTTAAATAAGA---
------------------------------------------------------------
------------------------------------------------------------
------------------------------------------------------------
------
>BtOrd1_2F$1
------------------------------------------------------------
------------------------------------------------------------
----------------------------------------------------ATCCCTCT
TCTCGCTCCGGGCCCATAAACCGTGGGGGTCGCTATCCAATGAATTTTACCAGGCATCTG
GTTCTTTCTTCAGGGCCATCTCATCTAAGACGGTCCATTCTTTCCTCTTAAATAAGACAT
CTCGATGGACTAATGGCTAA----------------------------------------
------------------------------------------------------------
------------------------------------------------------------
------
>BtOrd1_2F$2
------------------------------------------------------------
------------------------------------------------------------
-----------------------------------------------------TCCCTCT
TCTCGCTCCGGGCCCATAAACCGTGGGGGTCGCTATCCAATGAATTTTACCAGGCATCTG
GTTCTTTCTTCAGGGCCATCTCATCTAAGACGGTCCATTCTTTCCTCTTAAATAAGACAT
CTCGATGGACTAATGGCTAA----------------------------------------
------------------------------------------------------------
------------------------------------------------------------
------
>BtOrd1_3R$1
------------------------------------------------------------
------------------------------------------------------------
------------------------------------------------------------
------------------------------------------------------------
------------------------------------------------------------
----------------CTAATCAGCCCATGCTCACACATAACTGTGCTGTCATACATTTG
GTATTTTTTTATTTTGGGGGATGCTTGGACTCAGCTATGGCCGTCAAAGGCCCTGACCCG
GAGCATCTATTGTAGCTGGACTTAACTGCATCTTGAGCACCAG-----------------
------
>BtOrd1_3R$2
------------------------------------------------------------
------------------------------------------------------------
------------------------------------------------------------
------------------------------------------------------------
------------------------------------------------------------
----------------CTAATCAGCCCATGCTCACACATAACTGTGCTGTCATACATTTG
GTATTTTTTTATTTTGGGGGATGCTTGGACTCAGCTATGGCCGTCAAAGGCCCTGACCCG
GAGCATCTATTGTAGCTGGACTTAACTGCATCTT--------------------------
------
>BtOrd1_3R$3
------------------------------------------------------------
------------------------------------------------------------
------------------------------------------------------------
------------------------------------------------------------
------------------------------------------------------------
----------------CTAATCAGCCCATGCTCACACATAACTGTGCTGTCATACATTTG
GTATTTTTTTATTTTGGGGGATGCTTGGACTCAGCTATGGCCGTCAAAGGCCCTGACCCG
GAGCATCTATTGTAGCTGGACTTAACTGCATCTTGAGCACCAGCA---------------
------
>BtOrd1_3F$1
------------------------------------------------------------
------------------------------------------------------------
------------------------------------------------------------
------------------------------------------------------------
------------------------------------------------------------
------------------------------------CATAACTGTGCTGTCATACATTTG
GTATTTTTTTATTTTGGGGGATGCTTGGACTCAGCTATGGCCGTCAAAGGCCCTGACCCG
GAGCATCTATTGTAGCTGGACTTAACTGCATCTTGAGCACCAGCATAATGATAAGCGTGG
ACATTA
>BtOrd1_3F$2
------------------------------------------------------------
------------------------------------------------------------
------------------------------------------------------------
------------------------------------------------------------
------------------------------------------------------------
------------------------------------------------------------
---TTTTTTTATTTTGGGGGATGCTTGGACTCAGCTATGGCCGTCAAAGGCCCTGACCCG
GAGCATCTATTGTAGCTGGACTTAACTGCATCTTGAGCACCAGCATAATGATAA------
------
>BtOrd1_3F$3
------------------------------------------------------------
------------------------------------------------------------
------------------------------------------------------------
------------------------------------------------------------
------------------------------------------------------------
----------------------------------------ACTGTGCTGTCATACATTTG
GTATTTTTTTATTTTGGGGGATGCTTGGACTCAGCTATGGCCGTCAAAGGCCCTGACCCG
GAGCATCTATTGTAGCTGGACTTAACTGCATCTTGAGCACCAGCATAATGATAAGCGTGG
ACATTA
>BtOte1_1R$1
ATATAAGCAAGTACATGACCTCTATAGCAGTACATAATACATATAATTATTGACTGTACA
TAGTACATTATGTCAAATTCATTCTTGATAGTATATCTATTATATATTCCTTACCAT---
------------------------------------------------------------
------------------------------------------------------------
------------------------------------------------------------
------------------------------------------------------------
------------------------------------------------------------
------------------------------------------------------------
------
>BtOte1_1R$2
ATATAAGCAAGTACATGACCTCTATAGCAGTACATAATACATATAATTATTGACTGTACA
TAGTACATTATGTCAAATTCATTCTTGATAGTATATCTATTATATATTCCTTACCATTAG
ATCAC-------------------------------------------------------
------------------------------------------------------------
------------------------------------------------------------
------------------------------------------------------------
------------------------------------------------------------
------------------------------------------------------------
------
>BtOte1_1F$1
------------------------TAGCAGTACATAATACATATAATTATTGACTGTACA
TAGTACATTATGTCAAATTCATTCTTGATAGTATATCTATTATATATTCCTTACCATTAG
ATCACGAGCTTAATTACCATGCCGCGT---------------------------------
------------------------------------------------------------
------------------------------------------------------------
------------------------------------------------------------
------------------------------------------------------------
------------------------------------------------------------
------
>BtOte1_1F$2
-------------CATGACCTCTATAGCAGTACATAATACATATAATTATTGACTGTACA
TAGTACATTATGTCAAATTCATTCTTGATAGTATATCTATTATATATTCCTTACCATTAG
ATCACGAGCTTAATTACCATGCCGCGT---------------------------------
------------------------------------------------------------
------------------------------------------------------------
------------------------------------------------------------
------------------------------------------------------------
------------------------------------------------------------
------
>BtOte1_2R$1
------------------------------------------------------------
------------------------------------------------------------
----------------------CGCGTGAAACCAGCAACCCGCTAGGCAAGGATCCCTCT
TCTCGCTCCGGGCCCATAAACCGTGGGGGTCGCTATCCAATGAATTTTACCAGGCATCTG
GTTCTTTCTTCAGGGCCATCTCATCTAAAACGGTCCATTCTTTCCTCTTAAATAAGACAT
CTC---------------------------------------------------------
------------------------------------------------------------
------------------------------------------------------------
------
>BtOte1_2R$2
------------------------------------------------------------
------------------------------------------------------------
----------------------CGCGTGAAACCAGCAACCCGCTAGGCAAGGATCCCTCT
TCTCGCTCCGGGCCCATAAACCGTGGGGGTCGCTATCCAATGAATTTTACCAGGCATCTG
GTTCTTTCTTCAGGGCCATCTCATCTAAAACGGTCCATTCTTTCCTCTTAAATAAGA---
------------------------------------------------------------
------------------------------------------------------------
------------------------------------------------------------
------
>BtOte1_2F$1
------------------------------------------------------------
------------------------------------------------------------
-----------------------------------------------------TCCCTCT
TCTCGCTCCGGGCCCATAAACCGTGGGGGTCGCTATCCAATGAATTTTACCAGGCATCTG
GTTCTTTCTTCAGGGCCATCTCATCTAAAACGGTCCATTCTTTCCTCTTAAATAAGACAT
CTCGATGGACTAATGGCTAA----------------------------------------
------------------------------------------------------------
------------------------------------------------------------
------
>BtOte1_2F$2
------------------------------------------------------------
------------------------------------------------------------
-----------------------------------------------------TCCCTCT
TCTCGCTCCGGGCCCATAAACCGTGGGGGTCGCTATCCAATGAATTTTACCAGGCATCTG
GTTCTTTCTTCAGGGCCATCTCATCTAAAACGGTCCATTCTTTCCTCTTAAATAAGACAT
CTCGATGGACTAATGGCTAA----------------------------------------
------------------------------------------------------------
------------------------------------------------------------
------
>BtOte1_3R$1
------------------------------------------------------------
------------------------------------------------------------
------------------------------------------------------------
------------------------------------------------------------
------------------------------------------------------------
----------------CTAATCAGCCCATGCTCACACATAACTGTGCTGTCATACATTTG
GTATTTTTTTATTTTGGGGGATGCTTGGACTCAGCTATGGCCGTCAAAGGCCCTGACCCG
GAGCATCTATTGTAGCTGGACTTAACTGCATCTTGAGCACCAGC----------------
------
>BtOte1_3R$2
------------------------------------------------------------
------------------------------------------------------------
------------------------------------------------------------
------------------------------------------------------------
------------------------------------------------------------
----------------CTAATCAGCCCATGCTCACACATAACTGTGCTGTCATACATTTG
GTATTTTTTTATTTTGGGGGATGCTTGGACTCAGCTATGGCCGTCAAAGGCCCTGACCCG
GAGCATCTATTGTAGCTGGACTTAACTGCATCTT--------------------------
------
>BtOte1_3R$3
------------------------------------------------------------
------------------------------------------------------------
------------------------------------------------------------
------------------------------------------------------------
------------------------------------------------------------
----------------CTAATCAGCCCATGCTCACACATAACTGTGCTGTCATACATTTG
GTATTTTTTTATTTTGGGGGATGCTTGGACTCAGCTATGGCCGTCAAAGGCCCTGACCCG
GAGCATCTATTGTAGCTGGACTTAACTGCATCTTGAGCACCAGCATAAT-----------
------
>BtOte1_3F$1
------------------------------------------------------------
------------------------------------------------------------
------------------------------------------------------------
------------------------------------------------------------
------------------------------------------------------------
----------------------------------------------------TACATTTG
GTATTTTTTTATTTTGGGGGATGCTTGGACTCAGCTATGGCCGTCAAAGGCCCTGACCCG
GAGCATCTATTGTAGCTGGACTTAACTGCATCTTGAGCACCAGCATAATGATAAGCGTGG
ACATTA
>BtOte1_3F$2
------------------------------------------------------------
------------------------------------------------------------
------------------------------------------------------------
------------------------------------------------------------
------------------------------------------------------------
-----------------------------------------CTGTGCTGTCATACATTTG
GTATTTTTTTATTTTGGGGGATGCTTGGACTCAGCTATGGCCGTCAAAGGCCCTGACCCG
GAGCATCTATTGTAGCTGGACTTAACTGCATCTTGAGCACCAGCATAATGATAAGCGTGG
ACATTA
>BtOte1_3F$3
------------------------------------------------------------
------------------------------------------------------------
------------------------------------------------------------
------------------------------------------------------------
------------------------------------------------------------
------------------------------------CATAACTGTGCTGTCATACATTTG
GTATTTTTTTATTTTGGGGGATGCTTGGACTCAGCTATGGCCGTCAAAGGCCCTGACCCG
GAGCATCTATTGTAGCTGGACTTAACTGCATCTTGAGCACCAGCATAATGATAAGCGTGG
ACATTA
>BtOul1_1R$1
ATATAAGCAAGTACATGACCTCTATAGCAGTACATAATACATATAATTATTGACTGTACA
TAGTACATTATGTCAAATTCATTCTTGATAGTATATCTATTATATATTCC----------
------------------------------------------------------------
------------------------------------------------------------
------------------------------------------------------------
------------------------------------------------------------
------------------------------------------------------------
------------------------------------------------------------
------
>BtOul1_1R$2
ATATAAGCAAGTACATGACCTCTATAGCAGTACATAATACATATAATTATTGACTGTACA
TAGTACATTATGTCAAATTCATTCTTGATAGTATATCTATTATATATTCCTTACCAT---
------------------------------------------------------------
------------------------------------------------------------
------------------------------------------------------------
------------------------------------------------------------
------------------------------------------------------------
------------------------------------------------------------
------
>BtOul1_1R$3
ATATAAGCAAGTACATGACCTCTATAGCAGTACATAATACATATAATTATTGACTGTACA
TAGT--------------------------------------------------------
------------------------------------------------------------
------------------------------------------------------------
------------------------------------------------------------
------------------------------------------------------------
------------------------------------------------------------
------------------------------------------------------------
------
>BtOul1_1F$1
--------------------------GCAGTACATAATACATATAATTATTGACTGTACA
TAGTACATTATGTCAAATTCATTCTTGATAGTATATCTATTATATATTCCTTACCATTAG
ATCACGAGCTTAATTACCATGCCGCGT---------------------------------
------------------------------------------------------------
------------------------------------------------------------
------------------------------------------------------------
------------------------------------------------------------
------------------------------------------------------------
------
>BtOul1_1F$2
------------------------------------------------------------
-------------CAAATTCATTCTTGATAGTATATCTATTATATATTCCTTACCATTAG
ATCACGAGCTTAATTACCATGCCGCGT---------------------------------
------------------------------------------------------------
------------------------------------------------------------
------------------------------------------------------------
------------------------------------------------------------
------------------------------------------------------------
------
>BtOul1_1F$3
-----------------------------------------TATAATTATTGACTGTACA
TAGTACATTATGTCAAATTCATTCTTGATAGTATATCTATTATATATTCCTTACCATTAG
ATCACGAGCTTAATTACCATGCCGCGT---------------------------------
------------------------------------------------------------
------------------------------------------------------------
------------------------------------------------------------
------------------------------------------------------------
------------------------------------------------------------
------
>BtOul1_2R$1
------------------------------------------------------------
------------------------------------------------------------
----------------------CGCGTGAAACCAGCAACCCGCTAGGCAGGGATCCCTCT
TCTCGCTCCGGGCCCATAAACCGTGGGGGTCGCTATCCAATGAATTTTACCAGGCATCTG
GTTCTTTCTTCAGGGCCATCTCATCTAAAACGGTCCATTCTTTCCTCTTAAATAAGACAT
CTCGAT------------------------------------------------------
------------------------------------------------------------
------------------------------------------------------------
------
>BtOul1_2R$2
------------------------------------------------------------
------------------------------------------------------------
----------------------CGCGTGAAACCAGCAACCCGCTAGGCAGGGATCCCTCT
TCTCGCTCCGGGCCCATAAACCGTGGGGGTCGCTATCCAATGAATTTTACCAGGCATCTG
GTTCTTTCTTCAGGGCCATCTCATCTAAAACGGTCCATTCTTTCCTCTTAAATAAGAC--
------------------------------------------------------------
------------------------------------------------------------
------------------------------------------------------------
------
>BtOul1_2R$3
------------------------------------------------------------
------------------------------------------------------------
----------------------CGCGTGAAACCAGCAACCCGCTAGGCAGGGATCCCTCT
TCTCGCTCCGGGCCCATAAACCGTGGGGGTCGCTATCCAATGAATTTTACCAGGCATCTG
GTTCTTTCTTCAGGGCCATCTCATCTAAAACGGTCCATTCTTTCCTCTTAAATAAGACAT
CTCGAT------------------------------------------------------
------------------------------------------------------------
------------------------------------------------------------
------
>BtOul1_2F$1
------------------------------------------------------------
------------------------------------------------------------
-------------------------------------------------------CCTCT
TCTCGCTCCGGGCCCATAAACCGTGGGGGTCGCTATCCAATGAATTTTACCAGGCATCTG
GTTCTTTCTTCAGGGCCATCTCATCTAAAACGGTCCATTCTTTCCTCTTAAATAAGACAT
CTCGATGGACTAATGGCTAA----------------------------------------
------------------------------------------------------------
------------------------------------------------------------
------
>BtOul1_2F$2
------------------------------------------------------------
------------------------------------------------------------
----------------------------------------------GCAGGGATCCCTCT
TCTCGCTCCGGGCCCATAAACCGTGGGGGTCGCTATCCAATGAATTTTACCAGGCATCTG
GTTCTTTCTTCAGGGCCATCTCATCTAAAACGGTCCATTCTTTCCTCTTAAATAAGACAT
CTCGATGGACTAATGGCTAA----------------------------------------
------------------------------------------------------------
------------------------------------------------------------
------
>BtOul1_2F$3
------------------------------------------------------------
------------------------------------------------------------
-------------------------------------------------------CCTCT
TCTCGCTCCGGGCCCATAAACCGTGGGGGTCGCTATCCAATGAATTTTACCAGGCATCTG
GTTCTTTCTTCAGGGCCATCTCATCTAAAACGGTCCATTCTTTCCTCTTAAATAAGACAT
CTCGATGGACTAATGGCTAA----------------------------------------
------------------------------------------------------------
------------------------------------------------------------
------
>BtOul1_3R$1
------------------------------------------------------------
------------------------------------------------------------
------------------------------------------------------------
------------------------------------------------------------
------------------------------------------------------------
----------------CTAATCAGCCCATGCTCACACATAACTGTGCTGTCATACATTTG
GTATTTTTTTATTTTGGGGGATGCTTGGACTCAGCTATGGCCGTCAAAGGCCCTGACCCG
GAGCATCTATTGTAGCTGGACTTAACTGCATCTTGAGCACCAGC----------------
------
>BtOul1_3R$2
------------------------------------------------------------
------------------------------------------------------------
------------------------------------------------------------
------------------------------------------------------------
------------------------------------------------------------
----------------CTAATCAGCCCATGCTCACACATAACTGTGCTGTCATACATTTG
GTATTTTTTTATTTTGGGGGATGCTTGGACTCAGCTATGGCCGTCAAAGGCCCTGACCCG
GAGCATCTATTGTAGCTGGACTTAACTGCATCTTGAGCACCAGCATAA------------
------
>BtOul1_3R$3
------------------------------------------------------------
------------------------------------------------------------
------------------------------------------------------------
------------------------------------------------------------
------------------------------------------------------------
----------------CTAATCAGCCCATGCTCACACATAACTGTGCTGTCATACATTTG
GTATTTTTTTATTTTGGGGGATGCTTGGACTCAGCTATGGCCGTCAAAGGCCCTGACCCG
GAGCATCTATTGTAGCTGGACTTAACTGCATCT---------------------------
------
>BtOul1_3F$1
------------------------------------------------------------
------------------------------------------------------------
------------------------------------------------------------
------------------------------------------------------------
------------------------------------------------------------
-----------------------------------ACATAACTGTGCTGTCATACATTTG
GTATTTTTTTATTTTGGGGGATGCTTGGACTCAGCTATGGCCGTCAAAGGCCCTGACCCG
GAGCATCTATTGTAGCTGGACTTAACTGCATCTTGAGCACCAGCATAATGATAAGCATGG
ACATTA
>BtOul1_3F$2
------------------------------------------------------------
------------------------------------------------------------
------------------------------------------------------------
------------------------------------------------------------
------------------------------------------------------------
----------------------------------CACATAACTGTGCTGTCATACATTTG
GTATTTTTTTATTTTGGGGGATGCTTGGACTCAGCTATGGCCGTCAAAGGCCCTGACCCG
GAGCATCTATTGTAGCTGGACTTAACTGCATCTTGAGCACCAGCATAATGATAAGCATGG
ACATTA
>BtOul1_3F$3
------------------------------------------------------------
------------------------------------------------------------
------------------------------------------------------------
------------------------------------------------------------
------------------------------------------------------------
-----------------------------GCTCACACATAACTGTGCTGTCATACATTTG
GTATTTTTTTATTTTGGGGGATGCTTGGACTCAGCTATGGCCGTCAAAGGCCCTGACCCG
GAGCATCTATTGTAGCTGGACTTAACTGCATCTTGAGCACCAGCATAATGATAAGCATGG
ACATTA
>BtOul2_1R$1
ATATAAGCAAGTACATGACCTCTATAACAGTACATAATACATATAATTATTGACTGTACA
TAGTACATTATGTCAAATTCATTCTTGATAGTATATCTATTATATATTCCTTACCATTAG
ATCACGAGCT--------------------------------------------------
------------------------------------------------------------
------------------------------------------------------------
------------------------------------------------------------
------------------------------------------------------------
------------------------------------------------------------
------
>BtOul2_1R$2
ATATAAGCAAGTACATGACCTCTATAACAGTACATAATACATATAATTATTGACTGTACA
TAGTACATTATGTCAAATTCATTCTTGATAGTATATCTATTATATATTCCTTACCATTAG
ATCACGAGCT--------------------------------------------------
------------------------------------------------------------
------------------------------------------------------------
------------------------------------------------------------
------------------------------------------------------------
------------------------------------------------------------
------
>BtOul2_1F$1
--------------------TCTATAACAGTACATAATACATATAATTATTGACTGTACA
TAGTACATTATGTCAAATTCATTCTTGATAGTATATCTATTATATATTCCTTACCATTAG
ATCACGAGCTTAATTACCATGCCGCGT---------------------------------
------------------------------------------------------------
------------------------------------------------------------
------------------------------------------------------------
------------------------------------------------------------
------------------------------------------------------------
------
>BtOul2_1F$2
--------------------TCTATAACAGTACATAATACATATAATTATTGACTGTACA
TAGTACATTATGTCAAATTCATTCTTGATAGTATATCTATTATATATTCCTTACCATTAG
ATCACGAGCTTAATTACCATGCCGCGT---------------------------------
------------------------------------------------------------
------------------------------------------------------------
------------------------------------------------------------
------------------------------------------------------------
------------------------------------------------------------
------
>BtOul2_2R$1
------------------------------------------------------------
------------------------------------------------------------
----------------------CGCGTGAAACCAGCAACCCGCTAGGCAGGGATCCCTCT
TCTCGCTCCGGGCCCATAAACCGTGGGGGTCGCTATCCAGTGAATTTTACCAGGCATCTG
GTTCTTTCTTCAGGGCCATCTCATCTAAAACGGTCCATTCTTTCCTCTTAAATAAGACAT
CTCGAT------------------------------------------------------
------------------------------------------------------------
------------------------------------------------------------
------
>BtOul2_2R$2
------------------------------------------------------------
------------------------------------------------------------
----------------------CGCGTGAAACCAGCAACCCGCTAGGCAGGGATCCCTCT
TCTCGCTCCGGGCCCATAAACCGTGGGGGTCGCTATCCAGTGAATTTTACCAGGCATCTG
GTTCTTTCTTCAGGGCCATCTCATCTAAAACGGTCCATTCTTTCCTCTTAAATAAGACAT
CTCGAT------------------------------------------------------
------------------------------------------------------------
------------------------------------------------------------
------
>BtOul2_2F$1
------------------------------------------------------------
------------------------------------------------------------
-------------------------------------------------------CCTCT
TCTCGCTCCGGGCCCATAAACCGTGGGGGTCGCTATCCAGTGAATTTTACCAGGCATCTG
GTTCTTTCTTCAGGGCCATCTCATCTAAAACGGTCCATTCTTTCCTCTTAAATAAGACAT
CTCGATGGACTAATGGCTAA----------------------------------------
------------------------------------------------------------
------------------------------------------------------------
------
>BtOul2_2F$2
------------------------------------------------------------
------------------------------------------------------------
-------------------------------------------------------CCTCT
TCTCGCTCCGGGCCCATAAACCGTGGGGGTCGCTATCCAGTGAATTTTACCAGGCATCTG
GTTCTTTCTTCAGGGCCATCTCATCTAAAACGGTCCATTCTTTCCTCTTAAATAAGACAT
CTCGATGGACTAATGGCTAA----------------------------------------
------------------------------------------------------------
------------------------------------------------------------
------
>BtOul2_3R$1
------------------------------------------------------------
------------------------------------------------------------
------------------------------------------------------------
------------------------------------------------------------
------------------------------------------------------------
----------------CTAATCAGCCCATGCTCACACATAACTGTGCTGTCATACATTTG
GTATTTTTTTATTTTGGGGGATGCTTGGACTCAGCTATGGCCGTCAAAGGCCCTGACCCG
GAGCATCTATTGTAGCTGGACTTAACTGCATCTTGAGCACCAGCAT--------------
------
>BtOul2_3R$2
------------------------------------------------------------
------------------------------------------------------------
------------------------------------------------------------
------------------------------------------------------------
------------------------------------------------------------
----------------CTAATCAGCCCATGCTCACACATAACTGTGCTGTCATACATTTG
GTATTTTTTTATTTTGGGGGATGCTTGGACTCAGCTATGGCCGTCAAAGGCCCTGACCCG
GAGCATCTATTGTAGCTGGACTTAACTGCATCTTGAGCACCAGCAT--------------
------
>BtOul2_3F$1
------------------------------------------------------------
------------------------------------------------------------
------------------------------------------------------------
------------------------------------------------------------
------------------------------------------------------------
-------------------------CCATGCTCACACATAACTGTGCTGTCATACATTTG
GTATTTTTTTATTTTGGGGGATGCTTGGACTCAGCTATGGCCGTCAAAGGCCCTGACCCG
GAGCATCTATTGTAGCTGGACTTAACTGCATCTTGAGCACCAGCATAATGATAAGCGTGG
ACATTA
>BtOul2_3F$2
------------------------------------------------------------
------------------------------------------------------------
------------------------------------------------------------
------------------------------------------------------------
------------------------------------------------------------
-----------------------------------ACATAACTGTGCTGTCATACATTTG
GTATTTTTTTATTTTGGGGGATGCTTGGACTCAGCTATGGCCGTCAAAGGCCCTGACCCG
GAGCATCTATTGTAGCTGGACTTAACTGCATCTTGAGCACCAGCATAATGATAAGCGTGG
ACATTA
>BtPad1_1R$1
ATATAAGCAAGTACATGACCTCTATAGCAGTACATAATACATATAATTATTGACTGTACA
TAGTACATTATGTCAAATTCATTCTTGATAGTATATCTATTATATATTCCTTACCATTAG
ATCAC-------------------------------------------------------
------------------------------------------------------------
------------------------------------------------------------
------------------------------------------------------------
------------------------------------------------------------
------------------------------------------------------------
------
>BtPad1_1R$2
ATATAAGCAAGTACATGACCTCTATAGCAGTACATAATACATATAATTATTGACTGTACA
TAGTACATTATGTCAAATTCATTCTTGATAGTATATCTATTATATATTCCTTACCATTAG
ATCACGAGCT--------------------------------------------------
------------------------------------------------------------
------------------------------------------------------------
------------------------------------------------------------
------------------------------------------------------------
------------------------------------------------------------
------
>BtPad1_1F$1
------------------------TAGCAGTACATAATACATATAATTATTGACTGTACA
TAGTACATTATGTCAAATTCATTCTTGATAGTATATCTATTATATATTCCTTACCATTAG
ATCACGAGCTTAATTACCATGCCGCGT---------------------------------
------------------------------------------------------------
------------------------------------------------------------
------------------------------------------------------------
------------------------------------------------------------
------------------------------------------------------------
------
>BtPad1_1F$2
---------------TGACCTCTATAGCAGTACATAATACATATAATTATTGACTGTACA
TAGTACATTATGTCAAATTCATTCTTGATAGTATATCTATTATATATTCCTTACCATTAG
ATCACGAGCTTAATTACCATGCCGCGT---------------------------------
------------------------------------------------------------
------------------------------------------------------------
------------------------------------------------------------
------------------------------------------------------------
------------------------------------------------------------
------
>BtPad1_2R$1
------------------------------------------------------------
------------------------------------------------------------
----------------------CGCGTGAAACCAGCAACCCGCTAGGCAGGGATCCCTCT
TCTCGCTCCGGGCCCATAAACCGTGGGGGTCGCTATCCAATGAATTTTACCAGGCATCTG
GTTCTTTCTTCAGGGCCATCTCATCTAAAACGGTCCATTCTTTCCTCTTAAATAAGA---
------------------------------------------------------------
------------------------------------------------------------
------------------------------------------------------------
------
>BtPad1_2R$2
------------------------------------------------------------
------------------------------------------------------------
-------------------------GTGAAACCAGCAACCCGCTAGGCAGGGATCCCTCT
TCTCGCTCCGGGCCCATAAACCGTGGGGGTCGCTATCCAATGAATTTTACCAGGCATCTG
GTTCTTTCTTCAGGGCCATCTCATCTAAAACGGTCCATTCTTTCCTCTTAAATAAGAC--
------------------------------------------------------------
------------------------------------------------------------
------------------------------------------------------------
------
>BtPad1_2R$3
------------------------------------------------------------
------------------------------------------------------------
----------------------CGCGTGAAACCAGCAACCCGCTAGGCAGGGATCCCTCT
TCTCGCTCCGGGCCCATAAACCGTGGGGGTCGCTATCCAATGAATTTTACCAGGCATCTG
GTTCTTTCTTCAGGGCCATCTCATCTAAAACGGTCCATTCTTTCCTCTTAAATAAGA---
------------------------------------------------------------
------------------------------------------------------------
------------------------------------------------------------
------
>BtPad1_2F$1
------------------------------------------------------------
------------------------------------------------------------
-----------------------------------------------------TCCCTCT
TCTCGCTCCGGGCCCATAAACCGTGGGGGTCGCTATCCAATGAATTTTACCAGGCATCTG
GTTCTTTCTTCAGGGCCATCTCATCTAAAACGGTCCATTCTTTCCTCTTAAATAAGACAT
CTCGATGGACTAATGGCTAA----------------------------------------
------------------------------------------------------------
------------------------------------------------------------
------
>BtPad1_2F$2
------------------------------------------------------------
------------------------------------------------------------
--------------------------------------CCCGCTAGGCAGGGATCCCTCT
TCTCGCTCCGGGCCCATAAACCGTGGGGGTCGCTATCCAATGAATTTTACCAGGCATCTG
GTTCTTTCTTCAGGGCCATCTCATCTAAAACGGTCCATTCTTTCCTCTTAAATAAGACAT
CTCGATGGACTAATGGCTAA----------------------------------------
------------------------------------------------------------
------------------------------------------------------------
------
>BtPad1_2F$3
------------------------------------------------------------
------------------------------------------------------------
-----------------------------------------------------TCCCTCT
TCTCGCTCCGGGCCCATAAACCGTGGGGGTCGCTATCCAATGAATTTTACCAGGCATCTG
GTTCTTTCTTCAGGGCCATCTCATCTAAAACGGTCCATTCTTTCCTCTTAAATAAGACAT
CTCGATGGACTAATGGCTAA----------------------------------------
------------------------------------------------------------
------------------------------------------------------------
------
>BtPad1_3R$1
------------------------------------------------------------
------------------------------------------------------------
------------------------------------------------------------
------------------------------------------------------------
------------------------------------------------------------
----------------CTAATCAGCCCATGCTCACACATAACTGTGCTGTCATACATTTG
GTATTTTTTTATTTTGGGGGATGCTTGGACTCAGCTATGGCCGTCAAAGGCCCTGACCCG
GAGCATCTATTGTAGCTGGACTTAACTGCATCTTGAGCACCAGCA---------------
------
>BtPad1_3R$2
------------------------------------------------------------
------------------------------------------------------------
------------------------------------------------------------
------------------------------------------------------------
------------------------------------------------------------
----------------CTAATCAGCCCATGCTCACACATAACTGTGCTGTCATACATTTG
GTATTTTTTTATTTTGGGGGATGCTTGGACTCAGCTATGGCCGTCAAAGGCCCTGACCCG
GAGCATCTATTGTAGCTGGACTTAACTGCATCT---------------------------
------
>BtPad1_3R$3
------------------------------------------------------------
------------------------------------------------------------
------------------------------------------------------------
------------------------------------------------------------
------------------------------------------------------------
----------------CTAATCAGCCCATGCTCACACATAACTGTGCTGTCATACATTTG
GTATTTTTTTATTTTGGGGGATGCTTGGACTCAGCTATGGCCGTCAAAGGCCCTGACCCG
GAGCATCTATTGTAGCTGGACTTAACTGCATCTTGAGCACCAGCATAA------------
------
>BtPad1_3R$4
------------------------------------------------------------
------------------------------------------------------------
------------------------------------------------------------
------------------------------------------------------------
------------------------------------------------------------
----------------CTAATCAGCCCATGCTCACACATAACTGTGCTGTCATACATTTG
GTATTTTTTTAT------------------------------------------------
------------------------------------------------------------
------
>BtPad1_3R$5
------------------------------------------------------------
------------------------------------------------------------
------------------------------------------------------------
------------------------------------------------------------
------------------------------------------------------------
----------------CTAATCAGCCCATGCTCACACATAACTGTGCTGTCATACATTTG
GTATTTTTTTATTTTGGGGGATGCTTGGACTCAGCTATGGCCGTCAAAGGCCCTGACCCG
GAGCATCTATTG------------------------------------------------
------
>BtPad1_3R$6
------------------------------------------------------------
------------------------------------------------------------
------------------------------------------------------------
------------------------------------------------------------
------------------------------------------------------------
----------------CTAATCAGCCCATGCTCACACATAACTGTGCTGTCATACATTTG
GTATTTTTTTATTTTGGGGGATGCTTGGACTCAGCTATGGCCGTCAAAGGCCCTGACCCG
GAGCATCTATTGTAGC--------------------------------------------
------
>BtPad1_3F$1
------------------------------------------------------------
------------------------------------------------------------
------------------------------------------------------------
------------------------------------------------------------
------------------------------------------------------------
-----------------------------------------CTGTGCTGTCATACATTTG
GTATTTTTTTATTTTGGGGGATGCTTGGACTCAGCTATGGCCGTCAAAGGCCCTGACCCG
GAGCATCTATTGTAGCTGGACTTAACTGCATCTTGAGCACCAGCATAATGATAAGCGTGG
ACATTA
>BtPad1_3F$2
------------------------------------------------------------
------------------------------------------------------------
------------------------------------------------------------
------------------------------------------------------------
------------------------------------------------------------
------------------------------------------------------------
------TTTTATTTTGGGGGATGCTTGGACTCAGCTATGGCCGTCAAAGGCCCTGACCCG
GAGCATCTATTGTAGCTGGACTTAACTGCATCTTGAGCACCAGCATAATGATAAGCGTGG
ACATTA
>BtPad1_3F$3
------------------------------------------------------------
------------------------------------------------------------
------------------------------------------------------------
------------------------------------------------------------
------------------------------------------------------------
---------------------------------------------------------TTG
GTATTTTTTTATTTTGGGGGATGCTTGGACTCAGCTATGGCCGTCAAAGGCCCTGACCCG
GAGCATCTATTGTAGCTGGACTTAACTGCATCTTGAGCACCAGCATAATGATAAGCGTGG
ACATTA
>BtPad1_3F$4
------------------------------------------------------------
------------------------------------------------------------
------------------------------------------------------------
------------------------------------------------------------
------------------------------------------------------------
--------------------------------------------------CATACATTTG
GTATTTTTTTATTTTGGGGGATGCTTGGACTCAGCTATGGCCGTCAAAGGCCCTGACCCG
GAGCATCTATTGTAGCTGGACTTAACTGCATCTTGAGCACCAGCATAATGATAAGCGTGG
ACATTA
>BtPad1_3F$5
------------------------------------------------------------
------------------------------------------------------------
------------------------------------------------------------
------------------------------------------------------------
------------------------------------------------------------
-----------------------------------------CTGTGCTGTCATACATTTG
GTATTTTTTTATTTTGGGGGATGCTTGGACTCAGCTATGGCCGTCAAAGGCCCTGACCCG
GAGCATCTATTGTAGCTGGACTTAACTGCATCTTGAGCACCAGCATAATGATAAGCGTGG
ACATTA
>BtPie1_1R$1
ATATAAGCAAGTACATGACCTCTATAGCAGTACATAATACATACAATTATTGACTGTACA
TAGTACATTATGTCAAATTTATTCTTGATAGTATATCTATTATATATTCCTTACCATTAG
ATCACGAGCT--------------------------------------------------
------------------------------------------------------------
------------------------------------------------------------
------------------------------------------------------------
------------------------------------------------------------
------------------------------------------------------------
------
>BtPie1_1R$2
ATATAAGCAAGTACATGACCTCTATAGCAGTACATAATACATACAATTATTGACTGTACA
TAGTACATTATGTCAAATTTATTCTTGATAGTATATCTATTATATATTCCTTACCATTAG
ATCACGAGCT--------------------------------------------------
------------------------------------------------------------
------------------------------------------------------------
------------------------------------------------------------
------------------------------------------------------------
------------------------------------------------------------
------
>BtPie1_1F$1
-------------------CTCTATAGCAGTACATAATACATACAATTATTGACTGTACA
TAGTACATTATGTCAAATTTATTCTTGATAGTATATCTATTATATATTCCTTACCATTAG
ATCACGAGCTTAATTACCATGCCGCGT---------------------------------
------------------------------------------------------------
------------------------------------------------------------
------------------------------------------------------------
------------------------------------------------------------
------------------------------------------------------------
------
>BtPie1_1F$2
--------------------TCTATAGCAGTACATAATACATACAATTATTGACTGTACA
TAGTACATTATGTCAAATTTATTCTTGATAGTATATCTATTATATATTCCTTACCATTAG
ATCACGAGCTTAATTACCATGCCGCGT---------------------------------
------------------------------------------------------------
------------------------------------------------------------
------------------------------------------------------------
------------------------------------------------------------
------------------------------------------------------------
------
>BtPie1_2R$1
------------------------------------------------------------
------------------------------------------------------------
----------------------CGCGTGAAACCAGCAACCCGCTAGGCAGGGATCCCTCT
TCTCGCTCCGGGCCCATAAACCGTGGGGGTCGCTATCCAATGAATTTTACCAGGCATCTG
GTTCTTTCTTCAGGGCCATCTCATCTAAAACGGTCCATTCTTTCCTCTTAAATAAGACAT
CTCGAT------------------------------------------------------
------------------------------------------------------------
------------------------------------------------------------
------
>BtPie1_2R$2
------------------------------------------------------------
------------------------------------------------------------
----------------------CGCGTGAAACCAGCAACCCGCTAGGCAGGGATCCCTCT
TCTCGCTCCGGGCCCATAAACCGTGGGGGTCGCTATCCAATGAATTTTACCAGGCATCTG
GTTCTTTCTTCAGGGCCATCTCATCTAAAACGGTCCATTCTTTCCTCTTAAATAAGAC--
------------------------------------------------------------
------------------------------------------------------------
------------------------------------------------------------
------
>BtPie1_2F$1
------------------------------------------------------------
------------------------------------------------------------
-------------------------------------------------------CCTCT
TCTCGCTCCGGGCCCATAAACCGTGGGGGTCGCTATCCAATGAATTTTACCAGGCATCTG
GTTCTTTCTTCAGGGCCATCTCATCTAAAACGGTCCATTCTTTCCTCTTAAATAAGACAT
CTCGATGGACTAATGGCTAA----------------------------------------
------------------------------------------------------------
------------------------------------------------------------
------
>BtPie1_2F$2
------------------------------------------------------------
------------------------------------------------------------
----------------------------------------------GCAGGGATCCCTCT
TCTCGCTCCGGGCCCATAAACCGTGGGGGTCGCTATCCAATGAATTTTACCAGGCATCTG
GTTCTTTCTTCAGGGCCATCTCATCTAAAACGGTCCATTCTTTCCTCTTAAATAAGACAT
CTCGATGGACTAATGGCTAA----------------------------------------
------------------------------------------------------------
------------------------------------------------------------
------
>BtPie1_2F$3
------------------------------------------------------------
------------------------------------------------------------
-------------------------------------------------------CCTCT
TCTCGCTCCGGGCCCATAAACCGTGGGGGTCGCTATCCAATGAATTTTACCAGGCATCTG
GTTCTTTCTTCAGGGCCATCTCATCTAAAACGGTCCATTCTTTCCTCTTAAATAAGACAT
CTCGATGGACTAATGGCTAA----------------------------------------
------------------------------------------------------------
------------------------------------------------------------
------
>BtPie1_3R$1
------------------------------------------------------------
------------------------------------------------------------
------------------------------------------------------------
------------------------------------------------------------
------------------------------------------------------------
----------------CTAATCAGCCCATGCTCACACATAACTGTGCTGTCATACATTTG
GTATTTTTTTATTTTGGGGGATGCTTGGACTCAGCTATGGCCGTCAAAGGCCCTGACCCG
GAGCATCTATTGTAG---------------------------------------------
------
>BtPie1_3R$2
------------------------------------------------------------
------------------------------------------------------------
------------------------------------------------------------
------------------------------------------------------------
------------------------------------------------------------
----------------CTAATCAGCCCATGCTCACACATAACTGTGCTGTCATACATTTG
GTATTTTTTTATTTTGGGGGATGCTTGGACTCAGCTATGGCCGTCAAAGGCCCTGACCCG
GAGCATCTATTGTAGCTGGACTTAACTGCATCTTGAGCACCAGCAT--------------
------
>BtPie1_3R$3
------------------------------------------------------------
------------------------------------------------------------
------------------------------------------------------------
------------------------------------------------------------
------------------------------------------------------------
----------------CTAATCAGCCCATGCTCACACATAACTGTGCTGTCATACATTTG
GTATTTTTTTATTTTGGGGGATGCTTGGACTCAGCTATGGCCGTCAAAGGCCCTGACCCG
GAGCATCTATTGTAGCTGGACTTAACTGCATCTTGAGCACCAGCATAA------------
------
>BtPie1_3R$4
------------------------------------------------------------
------------------------------------------------------------
------------------------------------------------------------
------------------------------------------------------------
------------------------------------------------------------
----------------CTAATCAGCCCATGCTCACACATAACTGTGCTGTCATACATTTG
GTATTTTTTTATTTTGGGGGATGCTTGGACTCAGCTATGGCCGTCAAAGGCCCTGACCCG
GAGCATCTATTGTAGCTG------------------------------------------
------
>BtPie1_3R$5
------------------------------------------------------------
------------------------------------------------------------
------------------------------------------------------------
------------------------------------------------------------
------------------------------------------------------------
----------------CTAATCAGCCCATGCTCACACATAACTGTGCTGTCATACATTTG
GTATTTTTTTATTTTGGGGGATGCTTGGACTCAGCTATGGCCGTCAAAGGCCCTGACCCG
GAGCATCTATTGTAGCTGGACTTAACTGCATCTTGAGCACCAGCATAATGAT--------
------
>BtPie1_3F$1
------------------------------------------------------------
------------------------------------------------------------
------------------------------------------------------------
------------------------------------------------------------
------------------------------------------------------------
-------------------------CCATGCTCACACATAACTGTGCTGTCATACATTTG
GTATTTTTTTATTTTGGGGGATGCTTGGACTCAGCTATGGCCGTCAAAGGCCCTGACCCG
GAGCATCTATTGTAGCTGGACTTAACTGCATCTTGAGCACCAGCATAATGATAAGCGTGG
ACATTA
>BtPie1_3F$2
------------------------------------------------------------
------------------------------------------------------------
------------------------------------------------------------
------------------------------------------------------------
------------------------------------------------------------
----------------------------------CACATAACTGTGCTGTCATACATTTG
GTATTTTTTTATTTTGGGGGATGCTTGGACTCAGCTATGGCCGTCAAAGGCCCTGACCCG
GAGCATCTATTGTAGCTGGACTTAACTGCATCTTGAGCACCAGCATAATGATAAGCGTGG
ACATTA
>BtPie1_3F$3
------------------------------------------------------------
------------------------------------------------------------
------------------------------------------------------------
------------------------------------------------------------
------------------------------------------------------------
----------------------------------CACATAACTGTGCTGTCATACATTTG
GTATTTTTTTATTTTGGGGGATGCTTGGACTCAGCTATGGCCGTCAAAGGCCCTGACCCG
GAGCATCTATTGTAGCTGGACTTAACTGCATCTTGAGCACCAGCATAATGATAAGCGTGG
ACATTA
>BtPie1_3F$4
------------------------------------------------------------
------------------------------------------------------------
------------------------------------------------------------
------------------------------------------------------------
------------------------------------------------------------
--------------------------------CACACATAACTGTGCTGTCATACATTTG
GTATTTTTTTATTTTGGGGGATGCTTGGACTCAGCTATGGCCGTCAAAGGCCCTGACCCG
GAGCATCTATTGTAGCTGGACTTAACTGCATCTTGAGCACCAGCATAATGATAAGCGTGG
ACATTA
>BtPie2_1R$1
ATATAAGCAAGTACATGACCTCTATAGCAGTACATAATACATATAATTATTGACTGTACA
TAGTACATTATGTCAAATTCATTCTTGATAGTATATCTATTATATATTCCTTACCATTAG
ATCACGAGCT--------------------------------------------------
------------------------------------------------------------
------------------------------------------------------------
------------------------------------------------------------
------------------------------------------------------------
------------------------------------------------------------
------
>BtPie2_1R$2
ATATAAGCAAGTACATGACCTCTATAGCAGTACATAATACATATAATTATTGACTGTACA
TAGTACATTATGTCAAATTCATTCTTGATAGTATATCTATTATATATTCCTTACCATTAG
ATCACGAGCT--------------------------------------------------
------------------------------------------------------------
------------------------------------------------------------
------------------------------------------------------------
------------------------------------------------------------
------------------------------------------------------------
------
>BtPie2_1R$3
ATATAAGCAAGTACATGACCTCTATAGCAGTACATAATACATATAATTATTGACTGTACA
TAGTACATTATGTCAAATTCATTCTTGATAGTATATCTATTATATATTCCTTACCATTAG
ATCACGAGCT--------------------------------------------------
------------------------------------------------------------
------------------------------------------------------------
------------------------------------------------------------
------------------------------------------------------------
------------------------------------------------------------
------
>BtPie2_1F$1
---------------------------CAGTACATAATACATATAATTATTGACTGTACA
TAGTACATTATGTCAAATTCATTCTTGATAGTATATCTATTATATATTCCTTACCATTAG
ATCACGAGCTTAATTACCATGCCGCGT---------------------------------
------------------------------------------------------------
------------------------------------------------------------
------------------------------------------------------------
------------------------------------------------------------
------------------------------------------------------------
------
>BtPie2_1F$2
--------------------TCTATAGCAGTACATAATACATATAATTATTGACTGTACA
TAGTACATTATGTCAAATTCATTCTTGATAGTATATCTATTATATATTCCTTACCATTAG
ATCACGAGCTTAATTACCATGCCGCGT---------------------------------
------------------------------------------------------------
------------------------------------------------------------
------------------------------------------------------------
------------------------------------------------------------
------------------------------------------------------------
------
>BtPie2_1F$3
----------------------------------------------TTATTGACTGTACA
TAGTACATTATGTCAAATTCATTCTTGATAGTATATCTATTATATATTCCTTACCATTAG
ATCACGAGCTTAATTACCATGCCGCGT---------------------------------
------------------------------------------------------------
------------------------------------------------------------
------------------------------------------------------------
------------------------------------------------------------
------------------------------------------------------------
------
>BtPie2_2R$1
------------------------------------------------------------
------------------------------------------------------------
----------------------CGCGTGAAACCAGCAACCCGCTAGGCAGGGATCCCTCT
TCTCGCTCCGGGCCCATAAACCGTGGGGGTCGCTATCCAATGAATTTTACCAGGCATCTG
GTTCTTTCTTCAGGGCCATCTCATCTAAAACGGTCCATTCTTTCCTCTTAAATAAGACAT
CTCGAT------------------------------------------------------
------------------------------------------------------------
------------------------------------------------------------
------
>BtPie2_2R$2
------------------------------------------------------------
------------------------------------------------------------
----------------------CGCGTGAAACCAGCAACCCGCTAGGCAGGGATCCCTCT
TCTCGCTCCGGGCCCATAAACCGTGGGGGTCGCTATCCAATGAATTTTACCAGGCATCTG
GTTCTTTCTTCAGGGCCATCTCATCTAAAACGGTCCATTCTTTCCTCTTAAATAAGACAT
CTCGAT------------------------------------------------------
------------------------------------------------------------
------------------------------------------------------------
------
>BtPie2_2R$3
------------------------------------------------------------
------------------------------------------------------------
----------------------CGCGTGAAACCAGCAACCCGCTAGGCAGGGATCCCTCT
TCTCGCTCCGGGCCCATAAACCGTGGGGGTCGCTATCCAATGAATTTTACCAGGCATCTG
GTTCTTTCTTCAGGGCCATCTCATCTAAAACGG---------------------------
------------------------------------------------------------
------------------------------------------------------------
------------------------------------------------------------
------
>BtPie2_2R$4
------------------------------------------------------------
------------------------------------------------------------
----------------------CGCGTGAAACCAGCAACCCGCTAGGCAGGGATCCCTCT
TCTCGCTCCGGGCCCATAAACCGTGGGGGTCGCTATCCAATGAATTTTACCAGGCATCTG
GTTCTTTCTTCAGGGCCATCTCATCTAAAACGGTCCATTCTTTCCTCTTAAATAAGACAT
C-----------------------------------------------------------
------------------------------------------------------------
------------------------------------------------------------
------
>BtPie2_2F$1
------------------------------------------------------------
------------------------------------------------------------
--------------------------------------------------GGATCCCTCT
TCTCGCTCCGGGCCCATAAACCGTGGGGGTCGCTATCCAATGAATTTTACCAGGCATCTG
GTTCTTTCTTCAGGGCCATCTCATCTAAAACGGTCCATTCTTTCCTCTTAAATAAGACAT
CTCGATGGACTAATGACTAA----------------------------------------
------------------------------------------------------------
------------------------------------------------------------
------
>BtPie2_2F$2
------------------------------------------------------------
------------------------------------------------------------
----------------------------------------------------ATCCCTCT
TCTCGCTCCGGGCCCATAAACCGTGGGGGTCGCTATCCAATGAATTTTACCAGGCATCTG
GTTCTTTCTTCAGGGCCATCTCATCTAAAACGGTCCATTCTTTCCTCTTAAATAAGACAT
CTCGATGGACTAATGACTAA----------------------------------------
------------------------------------------------------------
------------------------------------------------------------
------
>BtPie2_2F$3
------------------------------------------------------------
------------------------------------------------------------
----------------------------------------------------ATCCCTCT
TCTCGCTCCGGGCCCATAAACCGTGGGGGTCGCTATCCAATGAATTTTACCAGGCATCTG
GTTCTTTCTTCAGGGCCATCTCATCTAAAACGGTCCATTCTTTCCTCTTAAATAAGACAT
CTCGATGGACTAATGACTAA----------------------------------------
------------------------------------------------------------
------------------------------------------------------------
------
>BtPie2_2F$4
------------------------------------------------------------
------------------------------------------------------------
-------------------------------------------------------CCTCT
TCTCGCTCCGGGCCCATAAACCGTGGGGGTCGCTATCCAATGAATTTTACCAGGCATCTG
GTTCTTTCTTCAGGGCCATCTCATCTAAAACGGTCCATTCTTTCCTCTTAAATAAGACAT
CTCGATGGACTAATGACTAA----------------------------------------
------------------------------------------------------------
------------------------------------------------------------
------
>BtPie2_3R$1
------------------------------------------------------------
------------------------------------------------------------
------------------------------------------------------------
------------------------------------------------------------
------------------------------------------------------------
----------------CTAATCAGCCCATGCTCACACATAACTGTGCTGTCATACATTTG
GTATTTTTTTATTTTGGGGGATGCTTGGACTCAGCTATGGCCGTCAAAGGCCCTGACCCG
GAGCATCTATTGTAGCTGGACTTAACTGCATCTTGAGCACCAGCAT--------------
------
>BtPie2_3R$2
------------------------------------------------------------
------------------------------------------------------------
------------------------------------------------------------
------------------------------------------------------------
------------------------------------------------------------
----------------CTAATCAGCCCATGCTCACACATAACTGTGCTGTCATACATTTG
GTATTTTTTTATTTTGGGGGATGCTTGGACTCAGCTATGGCCGTCAAAGGCCCTGACCCG
GAGCATCTATTGTAGCTGGACTTAACTGCATCTTGAGCACCAGCAT--------------
------
>BtPie2_3R$3
------------------------------------------------------------
------------------------------------------------------------
------------------------------------------------------------
------------------------------------------------------------
------------------------------------------------------------
----------------CTAATCAGCCCATGCTCACACATAACTGTGCTGTCATACATTTG
GTATTTTTTTATTTTGGGGGATGCTTGGACTCAGCTATGGCCGTCAAAGGCCCTGACCCG
GAGCATCTATTGTAGCTGGACTTAACTGCATCTTGAGCACCAGCA---------------
------
>BtPie2_3F$1
------------------------------------------------------------
------------------------------------------------------------
------------------------------------------------------------
------------------------------------------------------------
------------------------------------------------------------
-----------------------------GCTCACACATAACTGTGCTGTCATACATTTG
GTATTTTTTTATTTTGGGGGATGCTTGGACTCAGCTATGGCCGTCAAAGGCCCTGACCCG
GAGCATCTATTGTAGCTGGACTTAACTGCATCTTGAGCACCAGCATAATGATAAGCGTGG
ACATTA
>BtPie2_3F$2
------------------------------------------------------------
------------------------------------------------------------
------------------------------------------------------------
------------------------------------------------------------
------------------------------------------------------------
--------------------------------CACACATAACTGTGCTGTCATACATTTG
GTATTTTTTTATTTTGGGGGATGCTTGGACTCAGCTATGGCCGTCAAAGGCCCTGACCCG
GAGCATCTATTGTAGCTGGACTTAACTGCATCTTGAGCACCAGCATAATGATAAGCGTGG
ACATTA
>BtPie2_3F$3
------------------------------------------------------------
------------------------------------------------------------
------------------------------------------------------------
------------------------------------------------------------
------------------------------------------------------------
-----------------------------------------CTGTGCTGTCATACATTTG
GTATTTTTTTATTTTGGGGGATGCTTGGACTCAGCTATGGCCGTCAAAGGCCCTGACCCG
GAGCATCTATTGTAGCTGGACTTAACTGCATCTTGAGCACCAGCATAATGATAAGCGTGG
ACATTA
>BtPin10_2R$1
------------------------------------------------------------
------------------------------------------------------------
-----------------------GCGTGAAACCAACAACCCGCTAGGCAGGGATCCCTCT
TCTCGCTCCGGGCCCATAAACCGTGGGGGTCGCTATCCAATGAACTTTACCAGGCATCTG
GTTCTTTCTTCAGGGCCATCTCATCTAAAACGGTCCATTCTTTCCTC-------------
------------------------------------------------------------
------------------------------------------------------------
------------------------------------------------------------
------
>BtPin10_2R$2
------------------------------------------------------------
------------------------------------------------------------
-----------------------GCGTGAAACCAACAACCCGCTAGGCAGGGATCCCTCT
TCTCGCTCCGGGCCCATAAACCGTGGGGGTCGCTATCCAATGAACTTTACCAGGCATCTG
GTTCTTTCTTCAGGGCCATCTCATCTAAAACGGTCCATTCTTTCCTCTTAAATAAGACAT
CTCGATGG----------------------------------------------------
------------------------------------------------------------
------------------------------------------------------------
------
>BtPin10_2F$1
------------------------------------------------------------
------------------------------------------------------------
-------------------------------------------TAGGCAGGGATCCCTCT
TCTCGCTCCGGGCCCATAAACCGTGGGGGTCGCTATCCAATGAACTTTACCAGGCATCTG
GTTCTTTCTTCAGGGCCATCTCATCTAAAACGGTCCATTCTTTCCTCTTAAATAAGACAT
CTCGATGGACTAATGGCTAA----------------------------------------
------------------------------------------------------------
------------------------------------------------------------
------
>BtPin10_2F$2
------------------------------------------------------------
------------------------------------------------------------
--------------------------------------------------GGATCCCTCT
TCTCGCTCCGGGCCCATAAACCGTGGGGGTCGCTATCCAATGAACTTTACCAGGCATCTG
GTTCTTTCTTCAGGGCCATCTCATCTAAAACGGTCCATTCTTTCCTCTTAAATAAGACAT
CTCGATGGACTAATGGCTAA----------------------------------------
------------------------------------------------------------
------------------------------------------------------------
------
>BtPin10_3R$1
------------------------------------------------------------
------------------------------------------------------------
------------------------------------------------------------
------------------------------------------------------------
------------------------------------------------------------
----------------CTAATCAGCCCATGCTCACACATAACTGTGCTGTCATACATTTG
GTATTTTTTTATTTTGGGGGATGCTTGGACTCAGCTATGGCCGTCAAAGGCCCTGACCCG
GAGCATCTATTGTAGCTGGACTTAACTGCATCTTGAGCACC-------------------
------
>BtPin10_3R$2
------------------------------------------------------------
------------------------------------------------------------
------------------------------------------------------------
------------------------------------------------------------
------------------------------------------------------------
----------------CTAATCAGCCCATGCTCACACATAACTGTGCTGTCATACATTTG
GTATTTTTTTATTTTGGGGGATGCTTGGACTCAGCTATGGCCGTCAAAGGCCCTGACCCG
GAGCATCTATTGTAGCTGGACTTAACTGCATCTTGAGCACCAGCATAATGAT--------
------
>BtPin10_3F$1
------------------------------------------------------------
------------------------------------------------------------
------------------------------------------------------------
------------------------------------------------------------
------------------------------------------------------------
-----------------------------GCTCACACATAACTGTGCTGTCATACATTTG
GTATTTTTTTATTTTGGGGGATGCTTGGACTCAGCTATGGCCGTCAAAGGCCCTGACCCG
GAGCATCTATTGTAGCTGGACTTAACTGCATCTTGAGCACCAGCATAATGATAAGCGTGG
ACATTA
>BtPin10_3F$2
------------------------------------------------------------
------------------------------------------------------------
------------------------------------------------------------
------------------------------------------------------------
------------------------------------------------------------
-----------------------------GCTCACACATAACTGTGCTGTCATACATTTG
GTATTTTTTTATTTTGGGGGATGCTTGGACTCAGCTATGGCCGTCAAAGGCCCTGACCCG
GAGCATCTATTGTAGCTGGACTTAACTGCATCTTGAGCACCAGCATAATGATAAGCGTGG
ACATTA
>BtRid1_1R$1
ATATAAGCAAGTACATGACCTCTATAGCAGTACATAATACATATAATTATTGACTGTACA
TAGTACATTATGTCAAATTCATTCTTGATAGTATATCTATTATACATTCCTTACCAT---
------------------------------------------------------------
------------------------------------------------------------
------------------------------------------------------------
------------------------------------------------------------
------------------------------------------------------------
------------------------------------------------------------
------
>BtRid1_1R$2
ATATAAGCAAGTACATGACCTCTATAGCAGTACATAATACATATAATTATTGACTGTACA
TAGTACATTATGTCAAATTCATTCTTGATAGTATATCTATTATACATTCCTTACCATTAG
ATCAC-------------------------------------------------------
------------------------------------------------------------
------------------------------------------------------------
------------------------------------------------------------
------------------------------------------------------------
------------------------------------------------------------
------
>BtRid1_1F$1
-----------------------------GTACATAATACATATAATTATTGACTGTACA
TAGTACATTATGTCAAATTCATTCTTGATAGTATATCTATTATACATTCCTTACCATTAG
ATCACGAGCTTAATTACCATGCCGCGT---------------------------------
------------------------------------------------------------
------------------------------------------------------------
------------------------------------------------------------
------------------------------------------------------------
------------------------------------------------------------
------
>BtRid1_1F$2
--------------------TCTATAGCAGTACATAATACATATAATTATTGACTGTACA
TAGTACATTATGTCAAATTCATTCTTGATAGTATATCTATTATACATTCCTTACCATTAG
ATCACGAGCTTAATTACCATGCCGCGT---------------------------------
------------------------------------------------------------
------------------------------------------------------------
------------------------------------------------------------
------------------------------------------------------------
------------------------------------------------------------
------
>BtRid1_2R$1
------------------------------------------------------------
------------------------------------------------------------
----------------------CGCGTGAAACCAGCAACCCGCTAGGCAGGGATCCCTCT
TCTCGCTCCGGGCCCATAAATCGTGGGGGTCGCTATCCAATGAATTTTACCAGGCATCTG
GTTCTTTCTTCAGGGCCATCTCATCTAAAACGGTCCATTCTTTC----------------
------------------------------------------------------------
------------------------------------------------------------
------------------------------------------------------------
------
>BtRid1_2R$2
------------------------------------------------------------
------------------------------------------------------------
----------------------CGCGTGAAACCAGCAACCCGCTAGGCAGGGATCCCTCT
TCTCGCTCCGGGCCCATAAATCGTGGGGGTCGCTATCCAATGAATTTTACCAGGCATCTG
GTTCTTTCTTCAGGGCCATCTCATCTAAAACGGTCCATTCTTTCCTCTTAAATAAGACAT
CTC---------------------------------------------------------
------------------------------------------------------------
------------------------------------------------------------
------
>BtRid1_2R$3
------------------------------------------------------------
------------------------------------------------------------
----------------------CGCGTGAAACCAGCAACCCGCTAGGCAGGGATCCCTCT
TCTCGCTCCGGGCCCATAAATCGTGGGGGTCGCTATCCAATGAATTTTACCAGGCATCTG
GTTCTTTCTTCAGGGCCATCTCATCTAAAACGGTCCATTCTTTCCTCTTAAATAAGA---
------------------------------------------------------------
------------------------------------------------------------
------------------------------------------------------------
------
>BtRid1_2F$1
------------------------------------------------------------
------------------------------------------------------------
-----------------------------------------------------TCCCTCT
TCTCGCTCCGGGCCCATAAATCGTGGGGGTCGCTATCCAATGAATTTTACCAGGCATCTG
GTTCTTTCTTCAGGGCCATCTCATCTAAAACGGTCCATTCTTTCCTCTTAAATAAGACAT
CTCGATGGACTAATGGCTAA----------------------------------------
------------------------------------------------------------
------------------------------------------------------------
------
>BtRid1_2F$2
------------------------------------------------------------
------------------------------------------------------------
------------------------------------------------------------
------------------------------------------------------------
-----TTCTTCAGGGCCATCTCATCTAAAACGGTCCATTCTTTCCTCTTAAATAAGACAT
CTCGATGGACTAATGGCTAA----------------------------------------
------------------------------------------------------------
------------------------------------------------------------
------
>BtRid1_2F$3
------------------------------------------------------------
------------------------------------------------------------
-----------------------------------------------------TCCCTCT
TCTCGCTCCGGGCCCATAAATCGTGGGGGTCGCTATCCAATGAATTTTACCAGGCATCTG
GTTCTTTCTTCAGGGCCATCTCATCTAAAACGGTCCATTCTTTCCTCTTAAATAAGACAT
CTCGATGGACTAATGGCTAA----------------------------------------
------------------------------------------------------------
------------------------------------------------------------
------
>BtRid1_3R$1
------------------------------------------------------------
------------------------------------------------------------
------------------------------------------------------------
------------------------------------------------------------
------------------------------------------------------------
----------------CTAATCAGCCCATGCTCACACATAACTGTGCTGTCATACATTTG
GTATTTTTTTATTTTGGGGGATGCTTGGACTCAGCTATGGCCGTCAAAGGCCCTGACCCG
GAGCATCTATTGTAGCTGGACTTAACTGCATCT---------------------------
------
>BtRid1_3R$2
------------------------------------------------------------
------------------------------------------------------------
------------------------------------------------------------
------------------------------------------------------------
------------------------------------------------------------
----------------CTAATCAGCCCATGCTCACACATAACTGTGCTGTCATACATTTG
GTATTTTTTTATTTTGGGGGATGCTTGGACTCAGCTATGGCCGTCAAAGGCCCTGACCCG
GAGCATCTATTGTAGCTGGACTTAACTGCATCTTGAGCACCAGCATAA------------
------
>BtRid1_3R$3
------------------------------------------------------------
------------------------------------------------------------
------------------------------------------------------------
------------------------------------------------------------
------------------------------------------------------------
----------------CTAATCAGCCCATGCTCACACATAACTGTGCTGTCATACATTTG
GTATTTTTTTATTTTGGGGGATGCTTGGACTCAGCTATGGCCGTCAAAGGCCCTGACCCG
GAGCATCTATTGTAGCTGGACTTAACTGCATCTTGAGCACCAGCA---------------
------
>BtRid1_3F$1
------------------------------------------------------------
------------------------------------------------------------
------------------------------------------------------------
------------------------------------------------------------
------------------------------------------------------------
-----------------------------------ACATAACTGTGCTGTCATACATTTG
GTATTTTTTTATTTTGGGGGATGCTTGGACTCAGCTATGGCCGTCAAAGGCCCTGACCCG
GAGCATCTATTGTAGCTGGACTTAACTGCATCTTGAGCACCAGCATAATGATAAGCGTGG
ACATTA
>BtRid1_3F$2
------------------------------------------------------------
------------------------------------------------------------
------------------------------------------------------------
------------------------------------------------------------
------------------------------------------------------------
-----------------------------------------CTGTGCTGTCATACATTTG
GTATTTTTTTATTTTGGGGGATGCTTGGACTCAGCTATGGCCGTCAAAGGCCCTGACCCG
GAGCATCTATTGTAGCTGGACTTAACTGCATCTTGAGCACCAGCATAATGATAAGCGTGG
ACATTA
>BtRid1_3F$3
------------------------------------------------------------
------------------------------------------------------------
------------------------------------------------------------
------------------------------------------------------------
------------------------------------------------------------
------------------------------------CATAACTGTGCTGTCATACATTTG
GTATTTTTTTATTTTGGGGGATGCTTGGACTCAGCTATGGCCGTCAAAGGCCCTGACCCG
GAGCATCTATTGTAGCTGGACTTAACTGCATCTTGAGCACCAGCATAATGATAAGCGTGG
ACATTA
>BtSys1_1R$1
ATATAAGCAAGTACATGACCTCTATAGCAGTACATAATACATATAATTATTGACTGTACA
TAGTACATTATGTCAAATTCATTCTTGATAGTATATCTATTATATATTCC----------
------------------------------------------------------------
------------------------------------------------------------
------------------------------------------------------------
------------------------------------------------------------
------------------------------------------------------------
------------------------------------------------------------
------
>BtSys1_1R$3
ATATAAGCAAGTACATGACCTCTATAGCAGTACATAATACATATAATTATTGACTGTACA
TAGTACATTATGTCAAATTCATTCTTGATAGTATATCTATTATATATTCCTTACCATTAG
ATCACGAGCT--------------------------------------------------
------------------------------------------------------------
------------------------------------------------------------
------------------------------------------------------------
------------------------------------------------------------
------------------------------------------------------------
------
>BtSys1_1F$1
--------------------TCTATAGCAGTACATAATACATATAATTATTGACTGTACA
TAGTACATTATGTCAAATTCATTCTTGATAGTATATCTATTATATATTCCTTACCATTAG
ATCACGAGCTTAATTACCATGCCGCGT---------------------------------
------------------------------------------------------------
------------------------------------------------------------
------------------------------------------------------------
------------------------------------------------------------
------------------------------------------------------------
------
>BtSys1_1F$2
----------------------TATAGCAGTACATAATACATATAATTATTGACTGTACA
TAGTACATTATGTCAAATTCATTCTTGATAGTATATCTATTATATATTCCTTACCATTAG
ATCACGAGCTTAATTACCATGCCGCGT---------------------------------
------------------------------------------------------------
------------------------------------------------------------
------------------------------------------------------------
------------------------------------------------------------
------------------------------------------------------------
------
>BtSys1_2R$1
------------------------------------------------------------
------------------------------------------------------------
----------------------CGCGTGAAACCAGCAACCCGCTAGGCAGGGATCCCTCT
TCTCGCTCCGGGCCCATAAACCGTGGGGGTCGCTATCCAATGAATTTTACCAGGCATCTG
GTTCTTTCTTCAGGGCCAT-----------------------------------------
------------------------------------------------------------
------------------------------------------------------------
------------------------------------------------------------
------
>BtSys1_2R$2
------------------------------------------------------------
------------------------------------------------------------
----------------------CGCGTGAAACCAGCAACCCGCTAGGCAGGGATCCCTCT
TCTCGCTCCGGGCCCATAAACCGTGGGGGTCGCTATCCAATGAATTTTACCAGGCATCTG
GTTCTTTCTTCAGGGCCATCTCATCTAAAACAGTCCATTCTTTCCTCTTAAATAAGACAT
CTCGAT------------------------------------------------------
------------------------------------------------------------
------------------------------------------------------------
------
>BtSys1_2R$3
------------------------------------------------------------
------------------------------------------------------------
----------------------CGCGTGAAACCAGCAACCCGCTAGGCAGGGATCCCTCT
TCTCGCTCCGGGCCCATAAACCGTGGGGGTCGCTATCCAATGAATTTTACCAGGCATCTG
GTTCTTTCTTCAGGGCCATCTCATCTAAAACAGTCCATTCTTTCCTCTTAAATAAGACAT
CTCGAT------------------------------------------------------
------------------------------------------------------------
------------------------------------------------------------
------
>BtSys1_2F$1
------------------------------------------------------------
------------------------------------------------------------
-------------------------------------------------------CCTCT
TCTCGCTCCGGGCCCATAAACCGTGGGGGTCGCTATCCAATGAATTTTACCAGGCATCTG
GTTCTTTCTTCAGGGCCATCTCATCTAAAACAGTCCATTCTTTCCTCTTAAATAAGACAT
CTCGATGGACTAATGGCTAA----------------------------------------
------------------------------------------------------------
------------------------------------------------------------
------
>BtSys1_2F$2
------------------------------------------------------------
------------------------------------------------------------
-------------------------------------------------------CCTCT
TCTCGCTCCGGGCCCATAAACCGTGGGGGTCGCTATCCAATGAATTTTACCAGGCATCTG
GTTCTTTCTTCAGGGCCATCTCATCTAAAACAGTCCATTCTTTCCTCTTAAATAAGACAT
CTCGATGGACTAATGGCTAA----------------------------------------
------------------------------------------------------------
------------------------------------------------------------
------
>BtSys1_3R$1
------------------------------------------------------------
------------------------------------------------------------
------------------------------------------------------------
------------------------------------------------------------
------------------------------------------------------------
----------------CTAATCAGCCCATGCTCACACATAACTGTGCTGTCATACATTTG
GTATTTTTTTATTTTGGGGGATGCTTGGACTCAGCTATGGCCGTCAAAGGCCCTGACCCG
GAGCATCTATTGTAGCTGGACTTAACTGCATCTTGAGCACCAGCAT--------------
------
>BtSys1_3R$2
------------------------------------------------------------
------------------------------------------------------------
------------------------------------------------------------
------------------------------------------------------------
------------------------------------------------------------
----------------CTAATCAGCCCATGCTCACACATAACTGTGCTGTCATACATTTG
GTATTTTTTTATTTTGGGGGATGCTTGGACTCAGCTATGGCCGTCAAAGGCCCTGACCCG
GAGCATCTATTGTAGCTGGACTTAACTGCATCTTGAGCACCAGC----------------
------
>BtSys1_3R$3
------------------------------------------------------------
------------------------------------------------------------
------------------------------------------------------------
------------------------------------------------------------
------------------------------------------------------------
----------------CTAATCAGCCCATGCTCACACATAACTGTGCTGTCATACATTTG
GTATTTTTTTATTTTGGGGGATGCTTGGACTCAGCTATGGCCGTCAAAGGCCCTGACCCG
GAGCATCTATTGTAGCTGGACTTAACTGC-------------------------------
------
>BtSys1_3F$1
------------------------------------------------------------
------------------------------------------------------------
------------------------------------------------------------
------------------------------------------------------------
------------------------------------------------------------
----------------------------------------ACTGTGCTGTCATACATTTG
GTATTTTTTTATTTTGGGGGATGCTTGGACTCAGCTATGGCCGTCAAAGGCCCTGACCCG
GAGCATCTATTGTAGCTGGACTTAACTGCATCTTGAGCACCAGCATAATGATAAGCATGG
ACATTA
>BtSys1_3F$2
------------------------------------------------------------
------------------------------------------------------------
------------------------------------------------------------
------------------------------------------------------------
------------------------------------------------------------
----------------------------------CACATAACTGTGCTGTCATACATTTG
GTATTTTTTTATTTTGGGGGATGCTTGGACTCAGCTATGGCCGTCAAAGGCCCTGACCCG
GAGCATCTATTGTAGCTGGACTTAACTGCATCTTGAGCACCAGCATAATGATAAGCATGG
ACATTA
>BtTor1_1R$1
ATATAAGCAAGTACATGACCTCTATAGTAGTACATAATACATATAATTATTGACTGTACA
TAGTACATTATGTCAAATTCATTCTTGATAGTATATCTATTATATATTCCTTACCATTAG
ATCACGAGCT--------------------------------------------------
------------------------------------------------------------
------------------------------------------------------------
------------------------------------------------------------
------------------------------------------------------------
------------------------------------------------------------
------
>BtTor1_1R$2
ATATAAGCAAGTACATGACCTCTATAGTAGTACATAATACATATAATTATTGACTGTACA
TAGTACATTATGTCAAATTCATTCTTGATAGTATATCTATTATATATTCCTTACCATTAG
ATCACGAGCT--------------------------------------------------
------------------------------------------------------------
------------------------------------------------------------
------------------------------------------------------------
------------------------------------------------------------
------------------------------------------------------------
------
>BtTor1_1R$3
ATATAAGCAAGTACATGACCTCTATAGTAGTACATAATACATATAATTATTGACTGTACA
TAGTACATTATGTCAAATTCATTCTTGATAGTATATCTATTATATATTCCTTACCATTAG
ATCACGAGCTTAA-----------------------------------------------
------------------------------------------------------------
------------------------------------------------------------
------------------------------------------------------------
------------------------------------------------------------
------------------------------------------------------------
------
>BtTor1_1F$1
-------------------CTCTATAGTAGTACATAATACATATAATTATTGACTGTACA
TAGTACATTATGTCAAATTCATTCTTGATAGTATATCTATTATATATTCCTTACCATTAG
ATCACGAGCTTAATTACCATGCCGCGT---------------------------------
------------------------------------------------------------
------------------------------------------------------------
------------------------------------------------------------
------------------------------------------------------------
------------------------------------------------------------
------
>BtTor1_1F$2
----------------------------------------------TTATTGACTGTACA
TAGTACATTATGTCAAATTCATTCTTGATAGTATATCTATTATATATTCCTTACCATTAG
ATCACGAGCTTAATTACCATGCCGCGT---------------------------------
------------------------------------------------------------
------------------------------------------------------------
------------------------------------------------------------
------------------------------------------------------------
------------------------------------------------------------
------
>BtTor1_1F$3
---------------------CTATAGTAGTACATAATACATATAATTATTGACTGTACA
TAGTACATTATGTCAAATTCATTCTTGATAGTATATCTATTATATATTCCTTACCATTAG
ATCACGAGCTTAATTACCATGCCGCGT---------------------------------
------------------------------------------------------------
------------------------------------------------------------
------------------------------------------------------------
------------------------------------------------------------
------------------------------------------------------------
------
>BtTor1_2R$1
------------------------------------------------------------
------------------------------------------------------------
----------------------CGCGTGAAACCAGCAACCCGCTAGGCAGGGATCCCTCT
TCTCGCTCCGGGCCCATAAACCGTGGGGGTCGCTATCCAATGAATTTTACCAGGCATCTG
GTTCTTTCTTCAGGGCCATCTCATCTAAAACGGTCCATTCTTTCCTCTTAAATAAGACAT
CTCGAT------------------------------------------------------
------------------------------------------------------------
------------------------------------------------------------
------
>BtTor1_2R$2
------------------------------------------------------------
------------------------------------------------------------
----------------------CGCGTGAAACCAGCAACCCGCTAGGCAGGGATCCCTCT
TCTCGCTCCGGGCCCATAAACCGTGGGGGTCGCTATCCAATGAATTTTACCAGGCATCTG
GTTCTTTCTTCAGGGCCATCTCATCTAAAACGGTCCATTCTTTCCTCTTAAATAAGAC--
------------------------------------------------------------
------------------------------------------------------------
------------------------------------------------------------
------
>BtTor1_2R$3
------------------------------------------------------------
------------------------------------------------------------
----------------------CGCGTGAAACCAGCAACCCGCTAGGCAGGGATCCCTCT
TCTCGCTCCGGGCCCATAAACCGTGGGGGTCGCTATCCAATGAATTTTACCAGGCATCTG
GTTCTTTCTTCAGGGCCATCTCATCTAAAACGGTCCATTCTTTCCTCTTAAATAAGACAT
CTCGAT------------------------------------------------------
------------------------------------------------------------
------------------------------------------------------------
------
>BtTor1_2F$1
------------------------------------------------------------
------------------------------------------------------------
---------------------------------------CCGCTAGGCAGGGATCCCTCT
TCTCGCTCCGGGCCCATAAACCGTGGGGGTCGCTATCCAATGAATTTTACCAGGCATCTG
GTTCTTTCTTCAGGGCCATCTCATCTAAAACGGTCCATTCTTTCCTCTTAAATAAGACAT
CTCGATGGACTAATGGCTAA----------------------------------------
------------------------------------------------------------
------------------------------------------------------------
------
>BtTor1_2F$2
------------------------------------------------------------
------------------------------------------------------------
---------------------------------------------------GATCCCTCT
TCTCGCTCCGGGCCCATAAACCGTGGGGGTCGCTATCCAATGAATTTTACCAGGCATCTG
GTTCTTTCTTCAGGGCCATCTCATCTAAAACGGTCCATTCTTTCCTCTTAAATAAGACAT
CTCGATGGACTAATGGCTAA----------------------------------------
------------------------------------------------------------
------------------------------------------------------------
------
>BtTor1_2F$3
------------------------------------------------------------
------------------------------------------------------------
--------------------------------------------------GGATCCCTCT
TCTCGCTCCGGGCCCATAAACCGTGGGGGTCGCTATCCAATGAATTTTACCAGGCATCTG
GTTCTTTCTTCAGGGCCATCTCATCTAAAACGGTCCATTCTTTCCTCTTAAATAAGACAT
CTCGATGGACTAATGGCTAA----------------------------------------
------------------------------------------------------------
------------------------------------------------------------
------
>BtTor1_3R$1
------------------------------------------------------------
------------------------------------------------------------
------------------------------------------------------------
------------------------------------------------------------
------------------------------------------------------------
----------------CTAATCAGCCCATGCTCACACATAACTGTGCTGTCATACATTTG
GTATTTTTTTATTTTGGGGGATGCTTGGACTCAGCTATGGCCGTCAAAGGCCCTGACCCG
GAGCATCTATTGTAGCTGGACTTAACTGCATCTTGAGCACCAGCATAATGATAAGCG---
------
>BtTor1_3R$2
------------------------------------------------------------
------------------------------------------------------------
------------------------------------------------------------
------------------------------------------------------------
------------------------------------------------------------
----------------CTAATCAGCCCATGCTCACACATAACTGTGCTGTCATACATTTG
GTATTTTTTTATTTTGGGGGATGCTTGGACTCAGCTATGGCCGTCAAAGGCCCTGACCCG
GAGCATCTATTGTAGCTGGACTTAACTGCATCTTGAGCACCAGCATAA------------
------
>BtTor1_3R$3
------------------------------------------------------------
------------------------------------------------------------
------------------------------------------------------------
------------------------------------------------------------
------------------------------------------------------------
----------------CTAATCAGCCCATGCTCACACATAACTGTGCTGTCATACATTTG
GTATTTTTTTATTTTGGGGGATGCTTGGACTCAGCTATGGCCGTCAAAGGCCCTGACCCG
GAGCATCTATTGTAGCTGGACTTAACTGCATCTTGAGCACCAGCATAATGATA-------
------
>BtTor1_3F$1
------------------------------------------------------------
------------------------------------------------------------
------------------------------------------------------------
------------------------------------------------------------
------------------------------------------------------------
--------------------------------------TAACTGTGCTGTCATACATTTG
GTATTTTTTTATTTTGGGGGATGCTTGGACTCAGCTATGGCCGTCAAAGGCCCTGACCCG
GAGCATCTATTGTAGCTGGACTTAACTGCATCTTGAGCACCAGCATAATGATAAGCGTGG
ACATTA
>BtTor1_3F$2
------------------------------------------------------------
------------------------------------------------------------
------------------------------------------------------------
------------------------------------------------------------
------------------------------------------------------------
----------------------------------CACATAACTGTGCTGTCATACATTTG
GTATTTTTTTATTTTGGGGGATGCTTGGACTCAGCTATGGCCGTCAAAGGCCCTGACCCG
GAGCATCTATTGTAGCTGGACTTAACTGCATCTTGAGCACCAGCATAATGATAAGCGTGG
ACATTA
>BtTor1_3F$3
------------------------------------------------------------
------------------------------------------------------------
------------------------------------------------------------
------------------------------------------------------------
------------------------------------------------------------
-----------------------------GCTCACACATAACTGTGCTGTCATACATTTG
GTATTTTTTTATTTTGGGGGATGCTTGGACTCAGCTATGGCCGTCAAAGGCCCTGACCCG
GAGCATCTATTGTAGCTGGACTTAACTGCATCTTGAGCACCAGCATAATGATAAGCGTGG
ACATTA
>BtTor2_1R$1
ATATAAGCAAGTACATGACCTCTATAGCAGTACATAATACATATAATTATTGACTGTACA
TGGTACATTATGTCAAATTCATTCTTGATAGTATATCTATTATATATTCCTTACCATTAG
ATCACGAGCT--------------------------------------------------
------------------------------------------------------------
------------------------------------------------------------
------------------------------------------------------------
------------------------------------------------------------
------------------------------------------------------------
------
>BtTor2_1R$2
-------------------CTCTATAGCAGTACATAATACATATAATTATTGACTGTACA
TGGTACATTATGTCAAATTCATTCTTGATAGTATATCTATTATATATTCCTTACCATTAG
ATCACG------------------------------------------------------
------------------------------------------------------------
------------------------------------------------------------
------------------------------------------------------------
------------------------------------------------------------
------------------------------------------------------------
------
>BtTor2_1F$1
--------------------TCTATAGCAGTACATAATACATATAATTATTGACTGTACA
TGGTACATTATGTCAAATTCATTCTTGATAGTATATCTATTATATATTCCTTACCATTAG
ATCACGAGCTTAATTACCATGCCGCGT---------------------------------
------------------------------------------------------------
------------------------------------------------------------
------------------------------------------------------------
------------------------------------------------------------
------------------------------------------------------------
------
>BtTor2_1F$2
-------------------CTCTATAGCAGTACATAATACATATAATTATTGACTGTACA
TGGTACATTATGTCAAATTCATTCTTGATAGTATATCTATTATATATTCCTTACCATTAG
ATCACGAGCTTAATTACCATGCCGCGT---------------------------------
------------------------------------------------------------
------------------------------------------------------------
------------------------------------------------------------
------------------------------------------------------------
------------------------------------------------------------
------
>BtTor2_2R$1
------------------------------------------------------------
------------------------------------------------------------
----------------------CGCGTGAAACCAGCAACCCGCTAGGCAGGGATCCCTCT
TCTCGCTCCGGGCCCATAAACCGTGGGGGTCGCTATCCAATGAATTTTACCAGGCATCTG
GTTCTTTCTTCAGGGCCATCTCATCTAAAAC-----------------------------
------------------------------------------------------------
------------------------------------------------------------
------------------------------------------------------------
------
>BtTor2_2R$2
------------------------------------------------------------
------------------------------------------------------------
----------------------CGCGTGAAACCAGCAACCCGCTAGGCAGGGATCCCTCT
TCTCGCTCCGGGCCCATAAACCGTGGGGGTCGCTATCCAATGAATTTTACCAGGCATCTG
GTTCTTTCTTCAGGGCCATCTCATCTAAAACGGTCCATTCTTTCCTCTTAAATAAGACAT
CTCGAT------------------------------------------------------
------------------------------------------------------------
------------------------------------------------------------
------
>BtTor2_2F$1
------------------------------------------------------------
------------------------------------------------------------
------------------------------------------------------------
----------GGCCCATAAACCGTGGGGGTCGCTATCCAATGAATTTTACCAGGCATCTG
GTTCTTTCTTCAGGGCCATCTCATCTAAAACGGTCCATTCTTTCCTCTTAAATAAGACAT
CTCGATGGACTAATGGCTAA----------------------------------------
------------------------------------------------------------
------------------------------------------------------------
------
>BtTor2_2F$2
------------------------------------------------------------
------------------------------------------------------------
---------------------------------------------------GATCCCTCT
TCTCGCTCCGGGCCCATAAACCGTGGGGGTCGCTATCCAATGAATTTTACCAGGCATCTG
GTTCTTTCTTCAGGGCCATCTCATCTAAAACGGTCCATTCTTTCCTCTTAAATAAGACAT
CTCGATGGACTAATGGCTAA----------------------------------------
------------------------------------------------------------
------------------------------------------------------------
------
>BtTor2_2F$3
------------------------------------------------------------
------------------------------------------------------------
--------------------------------------------------GGATCCCTCT
TCTCGCTCCGGGCCCATAAACCGTGGGGGTCGCTATCCAATGAATTTTACCAGGCATCTG
GTTCTTTCTTCAGGGCCATCTCATCTAAAACGGTCCATTCTTTCCTCTTAAATAAGACAT
CTCGATGGACTAATGGCTAA----------------------------------------
------------------------------------------------------------
------------------------------------------------------------
------
>BtTor2_3R$1
------------------------------------------------------------
------------------------------------------------------------
------------------------------------------------------------
------------------------------------------------------------
------------------------------------------------------------
----------------CTAATCAGCCCATGCTCACACATAACTGTGCTGTCATACATTTG
GTATTTTTTTATTTTGGGGGATGCTTGGACTCAGCTATGGCCGTCAAAGGCCCTGACCCG
GAGCATCTATTGTAGCTGGACTTAACTGCATCTTGAGCACCAGCATAATGAT--------
------
>BtTor2_3R$2
------------------------------------------------------------
------------------------------------------------------------
------------------------------------------------------------
------------------------------------------------------------
------------------------------------------------------------
----------------CTAATCAGCCCATGCTCACACATAACTGTGCTGTCATACATTTG
GTATTTTTTTATTTTGGGGGATGCTTGGACTCAGCTATGGCCGTCAAAGGCCCTGACCCG
GAGCATCTATTGTAGCTGGACTTAACTGCATCTTGAGCACCAGCATAA------------
------
>BtTor2_3R$3
------------------------------------------------------------
------------------------------------------------------------
------------------------------------------------------------
------------------------------------------------------------
------------------------------------------------------------
----------------CTAATCAGCCCATGCTCACACATAACTGTGCTGTCATACATTTG
GTATTTTTTTATTTTGGGGGATGCTTGGACTCAGCTATGGCCGTCAAAGGCCCTGACCCG
GAGCATCTATTGTAGCTGGACTTAACTGCATCTTGAGCACCAGCATAATGAT--------
------
>BtTor2_3F$1
------------------------------------------------------------
------------------------------------------------------------
------------------------------------------------------------
------------------------------------------------------------
------------------------------------------------------------
--------------------------------CACACATAACTGTGCTGTCATACATTTG
GTATTTTTTTATTTTGGGGGATGCTTGGACTCAGCTATGGCCGTCAAAGGCCCTGACCCG
GAGCATCTATTGTAGCTGGACTTAACTGCATCTTGAGCACCAGCATAATGATAAGCGTGG
ACATTA
>BtTor2_3F$2
------------------------------------------------------------
------------------------------------------------------------
------------------------------------------------------------
------------------------------------------------------------
------------------------------------------------------------
------------------------------------------------------------
---TTTTTTTATTTTGGGGGATGCTTGGACTCAGCTATGGCCGTCAAAGGCCCTGACCCG
GAGCATCTATTGTAGCTGGACTTAACTGCATCTTGAGCACCAGCATAATGATAAGCGTGG
ACATTA
>BtTor2_3F$3
------------------------------------------------------------
------------------------------------------------------------
------------------------------------------------------------
------------------------------------------------------------
------------------------------------------------------------
---------------------------------------------GCTGTCATACATTTG
GTATTTTTTTATTTTGGGGGATGCTTGGACTCAGCTATGGCCGTCAAAGGCCCTGACCCG
GAGCATCTATTGTAGCTGGACTTAACTGCATCTTGAGCACCAGCATAATGATAAGCGTGG
ACATTA
>BtTor3_1R$1
ATATAAGCAAGTACATGACCTCTATAGCAGTACATAATACATACAATTATTGACTGTACA
TAGTACATTATGTCAAATTCATTCTTGATAGTATATCTATTATATATTCCTTACCATTAG
ATCACGA-----------------------------------------------------
------------------------------------------------------------
------------------------------------------------------------
------------------------------------------------------------
------------------------------------------------------------
------------------------------------------------------------
------
>BtTor3_1R$2
ATATAAGCAAGTACATGACCTCTATAGCAGTACATAATACATACAATTATTGACTGTACA
TAGTACATTATGTCAAATTCATTCTTGATAGTATATCTATTATATATTCCTTACCATTAG
ATCACGAGCT--------------------------------------------------
------------------------------------------------------------
------------------------------------------------------------
------------------------------------------------------------
------------------------------------------------------------
------------------------------------------------------------
------
>BtTor3_1F$1
-----------------------ATAGCAGTACATAATACATACAATTATTGACTGTACA
TAGTACATTATGTCAAATTCATTCTTGATAGTATATCTATTATATATTCCTTACCATTAG
ATCACGAGCTTAATTACCATGCCGCGT---------------------------------
------------------------------------------------------------
------------------------------------------------------------
------------------------------------------------------------
------------------------------------------------------------
------------------------------------------------------------
------
>BtTor3_1F$2
-------------------------------ACATAATACATACAATTATTGACTGTACA
TAGTACATTATGTCAAATTCATTCTTGATAGTATATCTATTATATATTCCTTACCATTAG
ATCACGAGCTTAATTACCATGCCGCGT---------------------------------
------------------------------------------------------------
------------------------------------------------------------
------------------------------------------------------------
------------------------------------------------------------
------------------------------------------------------------
------
>BtTor3_2R$1
------------------------------------------------------------
------------------------------------------------------------
----------------------CGCGTGAAACCAGCAACCCGCTAGGCAGGGATCCCTCT
TCTCGCTCCGGGCCCATAAACCGTGGGGGTCGCTATCCAGTGAATTTTACCAGGCATCTG
GTTCTTTCTTCAGGGCCATCTCATCTAAAACGGTCCATTCTTTCCTCTTAAATAAGAC--
------------------------------------------------------------
------------------------------------------------------------
------------------------------------------------------------
------
>BtTor3_2R$2
------------------------------------------------------------
------------------------------------------------------------
----------------------CGCGTGAAACCAGCAACCCGCTAGGCAGGGATCCCTCT
TCTCGCTCCGGGCCCATAAACCGTGGGGGTCGCTATCCAGTGAATTTTACCAGGCATCTG
GTTCTTTCTTCAGGGCCATCTCATCTAAAACGGTCCATTCTTTCCTCTTAAATAAGACAT
CTCGATG-----------------------------------------------------
------------------------------------------------------------
------------------------------------------------------------
------
>BtTor3_2R$3
------------------------------------------------------------
------------------------------------------------------------
----------------------CGCGTGAAACCAGCAACCCGCTAGGCAGGGATCCCTCT
TCTCGCTCCGGGCCCATAAACCGTGGGGGTCGCTATCCAGTGAATTTTACCAGGCATCTG
GTTCTTTCTTCAGGGCCATCTCATCTAAAACGGTCCATTCTTTCCTCTTAAATAAGACAT
CTCGATG-----------------------------------------------------
------------------------------------------------------------
------------------------------------------------------------
------
>BtTor3_2F$1
------------------------------------------------------------
------------------------------------------------------------
----------------------------------------------GCAGGGATCCCTCT
TCTCGCTCCGGGCCCATAAACCGTGGGGGTCGCTATCCAGTGAATTTTACCAGGCATCTG
GTTCTTTCTTCAGGGCCATCTCATCTAAAACGGTCCATTCTTTCCTCTTAAATAAGACAT
CTCGATGGACTAATGGCTAA----------------------------------------
------------------------------------------------------------
------------------------------------------------------------
------
>BtTor3_2F$2
------------------------------------------------------------
------------------------------------------------------------
--------------------------------------------------GGATCCCTCT
TCTCGCTCCGGGCCCATAAACCGTGGGGGTCGCTATCCAGTGAATTTTACCAGGCATCTG
GTTCTTTCTTCAGGGCCATCTCATCTAAAACGGTCCATTCTTTCCTCTTAAATAAGACAT
CTCGATGGACTAATGGCTAA----------------------------------------
------------------------------------------------------------
------------------------------------------------------------
------
>BtTor3_2F$3
------------------------------------------------------------
------------------------------------------------------------
------------------------------------------------------------
----GCTCCGGGCCCATAAACCGTGGGGGTCGCTATCCAGTGAATTTTACCAGGCATCTG
GTTCTTTCTTCAGGGCCATCTCATCTAAAACGGTCCATTCTTTCCTCTTAAATAAGACAT
CTCGATGGACTAATGGCTAA----------------------------------------
------------------------------------------------------------
------------------------------------------------------------
------
>BtTor3_3R$1
------------------------------------------------------------
------------------------------------------------------------
------------------------------------------------------------
------------------------------------------------------------
------------------------------------------------------------
----------------CTAATCAGCCCATGCTCACACATAACTGTGCTGTCATACATTTG
GTATTTTTTTATTTTGGGGGATGCTTGGACTCAGCTATGGCCGTCAAAGGCCCTGACCCG
GAGCATCTATTGTAGCTGGACTTAACTGCATCTTGAGCACCAGCATAATG----------
------
>BtTor3_3R$2
------------------------------------------------------------
------------------------------------------------------------
------------------------------------------------------------
------------------------------------------------------------
------------------------------------------------------------
----------------CTAATCAGCCCATGCTCACACATAACTGTGCTGTCATACATTTG
GTATTTTTTTATTTTGGGGGATGCTTGGACTCAGCTATGGCCGTCAAAGGCCCTGACCCG
GAGCATCTATTGTAGCTGGACTTAACTGCATCTTGAGCACCAGCATAAT-----------
------
>BtTor3_3R$3
------------------------------------------------------------
------------------------------------------------------------
------------------------------------------------------------
------------------------------------------------------------
------------------------------------------------------------
----------------CTAATCAGCCCATGCTCACACATAACTGTGCTGTCATACATTTG
GTATTTTTTTATTTTGGGGGATGCTTGGACTCAGCTATGGCCGTCAAAGGCCCTGACCCG
GAGCATCTATTGTAGCTGGACTTAACTGCATCTTGAGCACCAGCAT--------------
------
>BtTor3_3F$1
------------------------------------------------------------
------------------------------------------------------------
------------------------------------------------------------
------------------------------------------------------------
------------------------------------------------------------
----------------------------------CACATAACTGTGCTGTCATACATTTG
GTATTTTTTTATTTTGGGGGATGCTTGGACTCAGCTATGGCCGTCAAAGGCCCTGACCCG
GAGCATCTATTGTAGCTGGACTTAACTGCATCTTGAGCACCAGCATAATGATAAGCATGG
ACATTA
>BtTor3_3F$2
------------------------------------------------------------
------------------------------------------------------------
------------------------------------------------------------
------------------------------------------------------------
------------------------------------------------------------
--------------------------------CACACATAACTGTGCTGTCATACATTTG
GTATTTTTTTATTTTGGGGGATGCTTGGACTCAGCTATGGCCGTCAAAGGCCCTGACCCG
GAGCATCTATTGTAGCTGGACTTAACTGCATCTTGAGCACCAGCATAATGATAAGCATGG
ACATTA
>BtTor3_3F$3
------------------------------------------------------------
------------------------------------------------------------
------------------------------------------------------------
------------------------------------------------------------
------------------------------------------------------------
--------------------------------CACACATAACTGTGCTGTCATACATTTG
GTATTTTTTTATTTTGGGGGATGCTTGGACTCAGCTATGGCCGTCAAAGGCCCTGACCCG
GAGCATCTATTGTAGCTGGACTTAACTGCATCTTGAGCACCAGCATAATGATAAGCATGG
ACATTA
>BtTor4_1R$1
ATATAAGCAAGTACATGACCTCTATAGCAGTACATAATACATATAATTATTGACTGTACA
TAGTACATTATGTCAAATTCATTCTTGATAGTATATCTATTATATATTCCTTACCATTAG
ATCACG------------------------------------------------------
------------------------------------------------------------
------------------------------------------------------------
------------------------------------------------------------
------------------------------------------------------------
------------------------------------------------------------
------
>BtTor4_1R$2
ATATAAGCAAGTACATGACCTCTATAGCAGTACATAATACATATAATTATTGACTGTACA
TAGTACATTATGTCAAATTCATTCTTGATAGTATATCTATTATATATTCCTTACCATTAG
A-----------------------------------------------------------
------------------------------------------------------------
------------------------------------------------------------
------------------------------------------------------------
------------------------------------------------------------
------------------------------------------------------------
------
>BtTor4_1R$3
ATATAAGCAAGTACATGACCTCTATAGCAGTACATAATACATATAATTATTGACTGTACA
TAGTACATTATGTCAAATTCATTCTTGATAGTATATCTATTATATATTCCTTACCATTA-
------------------------------------------------------------
------------------------------------------------------------
------------------------------------------------------------
------------------------------------------------------------
------------------------------------------------------------
------------------------------------------------------------
------
>BtTor4_1F$1
--------------------------------------------------TGACTGTACA
TAGTACATTATGTCAAATTCATTCTTGATAGTATATCTATTATATATTCCTTACCATTAG
ATCACGAGCTTAATTACCATGCCGCGT---------------------------------
------------------------------------------------------------
------------------------------------------------------------
------------------------------------------------------------
------------------------------------------------------------
------------------------------------------------------------
------
>BtTor4_1F$2
---------------------CTATAGCAGTACATAATACATATAATTATTGACTGTACA
TAGTACATTATGTCAAATTCATTCTTGATAGTATATCTATTATATATTCCTTACCATTAG
ATCACGAGCTTAATTACCATGCCGCGT---------------------------------
------------------------------------------------------------
------------------------------------------------------------
------------------------------------------------------------
------------------------------------------------------------
------------------------------------------------------------
------
>BtTor4_1F$3
------------------------------------------------------------
--GTACATTATGTCAAATTCATTCTTGATAGTATATCTATTATATATTCCTTACCATTAG
ATCACGAGCTTAATTACCATGCCGCGT---------------------------------
------------------------------------------------------------
------------------------------------------------------------
------------------------------------------------------------
------------------------------------------------------------
------------------------------------------------------------
------
>BtTor4_2R$1
------------------------------------------------------------
------------------------------------------------------------
----------------------CGCGTGAAACCAGCAACCCGCTAAGCAGGGATCCCTCT
TCTCGCTCCGGGCCCATAAACCGTGGGGGTCGCTATCCAATGAACTTTACCAGGCATCTG
GTTCTTTCTTCAGGGCCATCTCATCTAAAACGGTCCATTCTTTCCTCTTAAATAAGACAT
CTCGA-------------------------------------------------------
------------------------------------------------------------
------------------------------------------------------------
------
>BtTor4_2R$2
------------------------------------------------------------
------------------------------------------------------------
----------------------CGCGTGAAACCAGCAACCCGCTAAGCAGGGATCCCTCT
TCTCGCTCCGGGCCCATAAACCGTGGGGGTCGCTATCCAATGAACTTTACCAGGCATCTG
GTTCTTTCTTCAGGGCCATCTCATCTAAAACGGTCCATTCTTTCCTCTTAAATAAGAC--
------------------------------------------------------------
------------------------------------------------------------
------------------------------------------------------------
------
>BtTor4_2R$3
------------------------------------------------------------
------------------------------------------------------------
----------------------CGCGTGAAACCAGCAACCCGCTAAGCAGGGATCCCTCT
TCTCGCTCCGGGCCCATAAACCGTGGGGGTCGCTATCCAATGAACTTTACCAGGCATCTG
GTTCTTTCTTCAGGGCCATCTCATCTAAAACGGTCCATTCTTTCCTCTTAAATAAGACAT
CTCG--------------------------------------------------------
------------------------------------------------------------
------------------------------------------------------------
------
>BtTor4_2F$1
------------------------------------------------------------
------------------------------------------------------------
-------------------------------------------TAAGCAGGGATCCCTCT
TCTCGCTCCGGGCCCATAAACCGTGGGGGTCGCTATCCAATGAACTTTACCAGGCATCTG
GTTCTTTCTTCAGGGCCATCTCATCTAAAACGGTCCATTCTTTCCTCTTAAATAAGACAT
CTCGATGGACTAATGGCTAA----------------------------------------
------------------------------------------------------------
------------------------------------------------------------
------
>BtTor4_2F$2
------------------------------------------------------------
------------------------------------------------------------
--------------------------------------------------GGATCCCTCT
TCTCGCTCCGGGCCCATAAACCGTGGGGGTCGCTATCCAATGAACTTTACCAGGCATCTG
GTTCTTTCTTCAGGGCCATCTCATCTAAAACGGTCCATTCTTTCCTCTTAAATAAGACAT
CTCGATGGACTAATGGCTAA----------------------------------------
------------------------------------------------------------
------------------------------------------------------------
------
>BtTor4_2F$3
------------------------------------------------------------
------------------------------------------------------------
--------------------------------------------------GGATCCCTCT
TCTCGCTCCGGGCCCATAAACCGTGGGGGTCGCTATCCAATGAACTTTACCAGGCATCTG
GTTCTTTCTTCAGGGCCATCTCATCTAAAACGGTCCATTCTTTCCTCTTAAATAAGACAT
CTCGATGGACTAATGGCTAA----------------------------------------
------------------------------------------------------------
------------------------------------------------------------
------
>BtTor4_3R$1
------------------------------------------------------------
------------------------------------------------------------
------------------------------------------------------------
------------------------------------------------------------
------------------------------------------------------------
----------------CTAATCAGCCCATGCTCACACATAACTGTGCTGTCATACATTTG
GTATTTTTTTATTTTGGGGGATGCTTGGACTCAGCTATGGCCGTCAAAGGCCCTGACCCG
GAGCATCTATTGTAGCTGGACTTAACTGCATCTTGAGCACCAGCATA-------------
------
>BtTor4_3R$2
------------------------------------------------------------
------------------------------------------------------------
------------------------------------------------------------
------------------------------------------------------------
------------------------------------------------------------
----------------CTAATCAGCCCATGCTCACACATAACTGTGCTGTCATACATTTG
GTATTTTTTTATTTTGGGGGATGCTTGGACTCAGCTATGGCCGTCAAAGGCCCTGACCCG
GAGCATCTATTGTAGCTGGACTTAACTGCATCTTGAGCACCAGCATAA------------
------
>BtTor4_3R$3
------------------------------------------------------------
------------------------------------------------------------
------------------------------------------------------------
------------------------------------------------------------
------------------------------------------------------------
----------------CTAATCAGCCCATGCTCACACATAACTGTGCTGTCATACATTTG
GTATTTTTTTATTTTGGGGGATGCTTGGACTCAGCTATGGCCGTCAAAGGCCCTGACCCG
GAGCATCTATTGTAGCTGGACTTAACTGCATCTTGAGCA---------------------
------
>BtTor4_3F$1
------------------------------------------------------------
------------------------------------------------------------
------------------------------------------------------------
------------------------------------------------------------
------------------------------------------------------------
--------------------------------CACACATAACTGTGCTGTCATACATTTG
GTATTTTTTTATTTTGGGGGATGCTTGGACTCAGCTATGGCCGTCAAAGGCCCTGACCCG
GAGCATCTATTGTAGCTGGACTTAACTGCATCTTGAGCACCAGCATAATGATAAGCGTGG
ACATTA
>BtTor4_3F$2
------------------------------------------------------------
------------------------------------------------------------
------------------------------------------------------------
------------------------------------------------------------
------------------------------------------------------------
----------------------------------CACATAACTGTGCTGTCATACATTTG
GTATTTTTTTATTTTGGGGGATGCTTGGACTCAGCTATGGCCGTCAAAGGCCCTGACCCG
GAGCATCTATTGTAGCTGGACTTAACTGCATCTTGAGCACCAGCATAATGATAAGCGTGG
ACATTA
>BtTor4_3F$3
------------------------------------------------------------
------------------------------------------------------------
------------------------------------------------------------
------------------------------------------------------------
------------------------------------------------------------
--------------------------------CACACATAACTGTGCTGTCATACATTTG
GTATTTTTTTATTTTGGGGGATGCTTGGACTCAGCTATGGCCGTCAAAGGCCCTGACCCG
GAGCATCTATTGTAGCTGGACTTAACTGCATCTTGAGCACCAGCATAATGATAAGCGTGG
ACATTA
>BtTor5_1R$1
ATATAAGCAAGTACATGACCTCTATAGCAGTACATAATACATATAATTATTGACTGTACA
TAGTACATTATGTCAAATTCATTCTTGATAGTATATCTATTAT-----------------
------------------------------------------------------------
------------------------------------------------------------
------------------------------------------------------------
------------------------------------------------------------
------------------------------------------------------------
------------------------------------------------------------
------
>BtTor5_1F$1
------------------------------------------ATAATTATTGACTGTACA
TAGTACATTATGTCAAATTCATTCTTGATAGTATATCTATTATATATTCCTTACCATTAG
ATCACGAGCTTAATTACCATGCCGCGT---------------------------------
------------------------------------------------------------
------------------------------------------------------------
------------------------------------------------------------
------------------------------------------------------------
------------------------------------------------------------
------
>BtTor5_2R$1
------------------------------------------------------------
------------------------------------------------------------
----------------------CGCGTGAAACCAGCAACCCGCTAGGCAGGGATCCCTCT
TCTCGCTCCGGGCCCATAAACCGTGGGGGTCGCTATCCAATGAATTTTACCAGGCATCTG
GTTCTTTCTTCAGGGCCATCTCATCTAAAACGGTCCATTC--------------------
------------------------------------------------------------
------------------------------------------------------------
------------------------------------------------------------
------
>BtTor5_2R$2
------------------------------------------------------------
------------------------------------------------------------
----------------------CGCGTGAAACCAGCAACCCGCTAGGCAGGGATCCCTCT
TCTCGCTCCGGGCCCATAAACCGTGGGGGTCGCTATCCAATGAATTTTACCAGGCATCTG
GTTCTTTCTTCAGGGCCATCTCATCTAAAACGGTCCATTCTTTCCTCTTAAATAAGACAT
CTCGATG-----------------------------------------------------
------------------------------------------------------------
------------------------------------------------------------
------
>BtTor5_2F$1
------------------------------------------------------------
------------------------------------------------------------
----------------------------------------CGCTAGGCAGG-ATCCCTCT
TCTCGCTCCGGGCCCATAAACCGTGGGGGTCGCTATCCAATGAATTTTACCAGGCATCTG
GTTCTTTCTTCAGGGCCATCTCATCTAAAACGGTCCATTCTTTCCTCTTAAATAAGACAT
CTCGATGGACTAATGGCTAA----------------------------------------
------------------------------------------------------------
------------------------------------------------------------
------
>BtTor5_2F$2
------------------------------------------------------------
------------------------------------------------------------
--------------------------------------------------GGATCCCTCT
TCTCGCTCCGGGCCCATAAACCGTGGGGGTCGCTATCCAATGAATTTTACCAGGCATCTG
GTTCTTTCTTCAGGGCCATCTCATCTAAAACGGTCCATTCTTTCCTCTTAAATAAGACAT
CTCGATGGACTAATGGCTAA----------------------------------------
------------------------------------------------------------
------------------------------------------------------------
------
>BtTor5_3R$1
------------------------------------------------------------
------------------------------------------------------------
------------------------------------------------------------
------------------------------------------------------------
------------------------------------------------------------
----------------CTAATCAGCCCATGCTCACACATAACTGTGCTGTCATACATTTG
GTATTTTTTTATTTTGGGGGATGCTTGGACTCAGCTATGGCCGTCAAAGGCCCTGACCCG
GAGCATCTATTGTAGCTGGACTTAACTGCATCTTGAGC----------------------
------
>BtTor5_3R$2
------------------------------------------------------------
------------------------------------------------------------
------------------------------------------------------------
------------------------------------------------------------
------------------------------------------------------------
----------------CTAATCAGCCCATGCTCACACATAACTGTGCTGTCATACATTTG
GTATTTTTTTATTTTGGGGGATGCTTGGACTCAGCTATGGCCGTCAAAGGCCCTGACCCG
GAGCATCTATTGTAGCTGGACTTAACTGCATCTTGAGCACCAGCATA-------------
------
>BtTor5_3F$1
------------------------------------------------------------
------------------------------------------------------------
------------------------------------------------------------
------------------------------------------------------------
------------------------------------------------------------
--------------------------------CACACATAACTGTGCTGTCATACATTTG
GTATTTTTTTATTTTGGGGGATGCTTGGACTCAGCTATGGCCGTCAAAGGCCCTGACCCG
GAGCATCTATTGTAGCTGGACTTAACTGCATCTTGAGCACCAGCATAATGATAAGCGTGG
ACATTA
>BtTor5_3F$2
------------------------------------------------------------
------------------------------------------------------------
------------------------------------------------------------
------------------------------------------------------------
------------------------------------------------------------
--------------------------------CACACATAACTGTGCTGTCATACATTTG
GTATTTTTTTATTTTGGGGGATGCTTGGACTCAGCTATGGCCGTCAAAGGCCCTGACCCG
GAGCATCTATTGTAGCTGGACTTAACTGCATCTTGAGCACCAGCATAATGATAAGCGTGG
ACATTA
>BtTor6_1R$1
ATATAAGCAAGTACATGACCTCTATAGCAGTACATAATACATATAATTATTGACTGTACA
TAGTACATTATGTCAAATTCATTCTTGATAGTATATCTATTATATATTCCTTACCATTAG
ATCACGAGC---------------------------------------------------
------------------------------------------------------------
------------------------------------------------------------
------------------------------------------------------------
------------------------------------------------------------
------------------------------------------------------------
------
>BtTor6_1R$2
ATATAAGCAAGTACATGACCTCTATAGCAGTACATAATACATATAATTATTGACTGTACA
TAGTACATTATGTCAAATTCATTCTTGATAGTATATCTATTATATATTCCTTACCATTAG
ATCACGAGCT--------------------------------------------------
------------------------------------------------------------
------------------------------------------------------------
------------------------------------------------------------
------------------------------------------------------------
------------------------------------------------------------
------
>BtTor6_1F$1
-------------------------------ACATAATACATATAATTATTGACTGTACA
TAGTACATTATGTCAAATTCATTCTTGATAGTATATCTATTATATATTCCTTACCATTAG
ATCACGAGCTTAATTACCATGCCGCGT---------------------------------
------------------------------------------------------------
------------------------------------------------------------
------------------------------------------------------------
------------------------------------------------------------
------------------------------------------------------------
------
>BtTor6_1F$2
-----------------------ATAGCAGTACATAATACATATAATTATTGACTGTACA
TAGTACATTATGTCAAATTCATTCTTGATAGTATATCTATTATATATTCCTTACCATTAG
ATCACGAGCTTAATTACCATGCCGCGT---------------------------------
------------------------------------------------------------
------------------------------------------------------------
------------------------------------------------------------
------------------------------------------------------------
------------------------------------------------------------
------
>BtTor6_2R$1
------------------------------------------------------------
------------------------------------------------------------
----------------------CGCGTGAAACCAGCAACCCGCTAGGCAGGGATCCCTCT
TCTCGCTCCGGGCCCATAAACCGTGGGGGTCGCTATCCAATGAATTTTACCAGGCATCTG
GTTCTTTCTTCAGGGCCATCTCATCTAAAACGGTCCATTCTTTCCTCTTAAATAAGACAT
CTCG--------------------------------------------------------
------------------------------------------------------------
------------------------------------------------------------
------
>BtTor6_2R$2
------------------------------------------------------------
------------------------------------------------------------
----------------------CGCGTGAAACCAGCAACCCGCTAGGCAGGGATCCCTCT
TCTCGCTCCGGGCCCATAAACCGTGGGGGTCGCTATCCAATGAATTTTACCAGGCATCTG
GTTCTTTCTTCAGGGCCATCTCATCTAAAACGGTCCATTCTTTCCTCTTAAATAAGAC--
------------------------------------------------------------
------------------------------------------------------------
------------------------------------------------------------
------
>BtTor6_2R$3
------------------------------------------------------------
------------------------------------------------------------
----------------------CGCGTGAAACCAGCAACCCGCTAGGCAGGGATCCCTCT
TCTCGCTCCGGGCCCATAAACCGTGGGGGTCGCTATCCAATGAATTTTACCAGGCATCTG
GTTCTTTCTTCAGGGCCATCTCATCTAAAACGGTCCATTCTTTCCTCTTAAATAAGACAT
CTCGA-------------------------------------------------------
------------------------------------------------------------
------------------------------------------------------------
------
>BtTor6_2F$1
------------------------------------------------------------
------------------------------------------------------------
--------------------------------------CCCGCTAGGCAGGGATCCCTCT
TCTCGCTCCGGGCCCATAAACCGTGGGGGTCGCTATCCAATGAATTTTACCAGGCATCTG
GTTCTTTCTTCAGGGCCATCTCATCTAAAACGGTCCATTCTTTCCTCTTAAATAAGACAT
CTCGATGGACTAATGGCTAA----------------------------------------
------------------------------------------------------------
------------------------------------------------------------
------
>BtTor6_2F$2
------------------------------------------------------------
------------------------------------------------------------
--------------------------------------------------GGATCCCTCT
TCTCGCTCCGGGCCCATAAACCGTGGGGGTCGCTATCCAATGAATTTTACCAGGCATCTG
GTTCTTTCTTCAGGGCCATCTCATCTAAAACGGTCCATTCTTTCCTCTTAAATAAGACAT
CTCGATGGACTAATGGCTAA----------------------------------------
------------------------------------------------------------
------------------------------------------------------------
------
>BtTor6_2F$3
------------------------------------------------------------
------------------------------------------------------------
------------------------------------------------------CCCTCT
TCTCGCTCCGGGCCCATAAACCGTGGGGGTCGCTATCCAATGAATTTTACCAGGCATCTG
GTTCTTTCTTCAGGGCCATCTCATCTAAAACGGTCCATTCTTTCCTCTTAAATAAGACAT
CTCGATGGACTAATGGCTAA----------------------------------------
------------------------------------------------------------
------------------------------------------------------------
------
>BtTor6_3R$1
------------------------------------------------------------
------------------------------------------------------------
------------------------------------------------------------
------------------------------------------------------------
------------------------------------------------------------
----------------CTAATCAGCCCATGCTCACACATAACTGTGCTGTCATACATTTG
GTATTTTTTTATTTTGGGGGATGCTTGGACTCAGCTATGGCCGTCAAAGGCCCTGACCCG
GAGCATCTATTGTAGCTGGACTTAACTGCATCTTGAGCACCAGCAT--------------
------
>BtTor6_3R$2
------------------------------------------------------------
------------------------------------------------------------
------------------------------------------------------------
------------------------------------------------------------
------------------------------------------------------------
----------------CTAATCAGCCCATGCTCACACATAACTGTGCTGTCATACATTTG
GTATTTTTTTATTTTGGGGGATGCTTGGACTCAGCTATGGCCGTCAAAGGCCCTGACCCG
GAGCATCTATTGTAGCTGGACTTAACTGCATCTTGAGCACCAGCATAA------------
------
>BtTor6_3R$3
------------------------------------------------------------
------------------------------------------------------------
------------------------------------------------------------
------------------------------------------------------------
------------------------------------------------------------
----------------CTAATCAGCCCATGCTCACACATAACTGTGCTGTCATACATTTG
GTATTTTTTTATTTTGGGGGATGCTTGGACTCAGCTATGGCCGTCAAAGGCCCTGACCCG
GAGCATCTATTGTAGCTGGACTTAACTGCATCTTGAGCACCAGCAT--------------
------
>BtTor6_3F$1
------------------------------------------------------------
------------------------------------------------------------
------------------------------------------------------------
------------------------------------------------------------
------------------------------------------------------------
-----------------------------GCTCACACATAACTGTGCTGTCATACATTTG
GTATTTTTTTATTTTGGGGGATGCTTGGACTCAGCTATGGCCGTCAAAGGCCCTGACCCG
GAGCATCTATTGTAGCTGGACTTAACTGCATCTTGAGCACCAGCATAATGATAAGCGTGG
ACATTA
>BtTor6_3F$2
------------------------------------------------------------
------------------------------------------------------------
------------------------------------------------------------
------------------------------------------------------------
------------------------------------------------------------
----------------------------------CACATAACTGTGCTGTCATACATTTG
GTATTTTTTTATTTTGGGGGATGCTTGGACTCAGCTATGGCCGTCAAAGGCCCTGACCCG
GAGCATCTATTGTAGCTGGACTTAACTGCATCTTGAGCACCAGCATAATGATAAGCGTGG
ACATTA
>BtTor6_3F$3
------------------------------------------------------------
------------------------------------------------------------
------------------------------------------------------------
------------------------------------------------------------
------------------------------------------------------------
-----------------------------GCTCACACATAACTGTGCTGTCATACATTTG
GTATTTTTTTATTTTGGGGGATGCTTGGACTCAGCTATGGCCGTCAAAGGCCCTGACCCG
GAGCATCTATTGTAGCTGGACTTAACTGCATCTTGAGCACCAGCATAATGATAAGCGTGG
ACATTA
>BtUuk1_1R$1
ATATAAGCAAGTACATGACCTCTATAGCAGTACATAATACATACAATTATTGACTGTACA
TAGTACATTATGTCAAATTCATTCTTGATAGTATATCTATTATATATTCCTTACCA----
------------------------------------------------------------
------------------------------------------------------------
------------------------------------------------------------
------------------------------------------------------------
------------------------------------------------------------
------------------------------------------------------------
------
>BtUuk1_1R$2
ATATAAGCAAGTACATGACCTCTATAGCAGTACATAATACATACAATTATTGACTGTACA
TAGTACATTATGTCAAATTCATTCTTGATAGTATATCTATTATATATTCCTTACCATTAG
ATCACGA-----------------------------------------------------
------------------------------------------------------------
------------------------------------------------------------
------------------------------------------------------------
------------------------------------------------------------
------------------------------------------------------------
------
>BtUuk1_1R$3
ATATAAGCAAGTACATGACCTCTATAGCAGTACATAATACATACAATTATTGACTGTACA
TAGTACATTATGTCAAATTCATTCTTGATAGTATAT------------------------
------------------------------------------------------------
------------------------------------------------------------
------------------------------------------------------------
------------------------------------------------------------
------------------------------------------------------------
------------------------------------------------------------
------
>BtUuk1_1R$4
ATATAAGCAAGTACATGACCTCTATAGCAGTACATAATACATACAATTATTGACTGTACA
TAGTACATTATGTCAAATTCATTCTTGATAGTATATCTATTATATATTCCTTACCATTAG
ATCACGAGCT--------------------------------------------------
------------------------------------------------------------
------------------------------------------------------------
------------------------------------------------------------
------------------------------------------------------------
------------------------------------------------------------
------
>BtUuk1_1F$1
-----------------------------------AATACATACAATTATTGACTGTACA
TAGTACATTATGTCAAATTCATTCTTGATAGTATATCTATTATATATTCCTTACCATTAG
ATCACGAGCTTAATTACCATGCCGCGT---------------------------------
------------------------------------------------------------
------------------------------------------------------------
------------------------------------------------------------
------------------------------------------------------------
------------------------------------------------------------
------
>BtUuk1_1F$2
---------------------CTATAGCAGTACATAATACATACAATTATTGACTGTACA
TAGTACATTATGTCAAATTCATTCTTGATAGTATATCTATTATATATTCCTTACCATTAG
ATCACGAGCTTAATTACCATGCCGCGT---------------------------------
------------------------------------------------------------
------------------------------------------------------------
------------------------------------------------------------
------------------------------------------------------------
------------------------------------------------------------
------
>BtUuk1_1F$3
-----------------------------------------------------------A
TAGTACATTATGTCAAATTCATTCTTGATAGTATATCTATTATATATTCCTTACCATTAG
ATCACGAGCTTAATTACCATGCCGCGT---------------------------------
------------------------------------------------------------
------------------------------------------------------------
------------------------------------------------------------
------------------------------------------------------------
------------------------------------------------------------
------
>BtUuk1_1F$4
---------------------CTATAGCAGTACATAATACATACAATTATTGACTGTACA
TAGTACATTATGTCAAATTCATTCTTGATAGTATATCTATTATATATTCCTTACCATTAG
ATCACGAGCTTAATTACCATGCCGCGT---------------------------------
------------------------------------------------------------
------------------------------------------------------------
------------------------------------------------------------
------------------------------------------------------------
------------------------------------------------------------
------
>BtUuk1_2R$1
------------------------------------------------------------
------------------------------------------------------------
----------------------CGCGTGAAACCAGCAACCCGCTAGGCAGGGATCCCTCT
TCTCGCTCCGGGCCCATAAACCGTGGGGGTCGCTATCCAGTGAATTTTACCAGGCATCTG
GTTCTTTCTTCAGGGCCATCTCATCTAAAACGGTCCATTCTTTCCTCTTAAATAAGACAT
CTCGAT------------------------------------------------------
------------------------------------------------------------
------------------------------------------------------------
------
>BtUuk1_2R$2
------------------------------------------------------------
------------------------------------------------------------
----------------------CGCGTGAAACCAGCAACCCGCTAGGCAGGGATCCCTCT
TCTCGCTCCGGGCCCATAAACCGTGGGGGTCGCTATCCAGTGAATTTTACCAGGCATCTG
GTTCTTTCTTCAGGGC--------------------------------------------
------------------------------------------------------------
------------------------------------------------------------
------------------------------------------------------------
------
>BtUuk1_2R$3
------------------------------------------------------------
------------------------------------------------------------
----------------------CGCGTGAAACCAGCAACCCGCTAGGCAGGGATCCCTCT
TCTCGCTCCGGGCCCATAAACCGTGGGGGTCGCTATCCAGTGAATTTTACCAGGCATCTG
GTTCTTTCTTCAGGGCCATCTCATCTAAAACGGTCCATTCTTTCCTCTTAAATAAGACAT
CTCGAT------------------------------------------------------
------------------------------------------------------------
------------------------------------------------------------
------
>BtUuk1_2F$1
------------------------------------------------------------
------------------------------------------------------------
------------------------------------------------------------
----------GGCCCATAAACCGTGGGGGTCGCTATCCAGTGAATTTTACCAGGCATCTG
GTTCTTTCTTCAGGGCCATCTCATCTAAAACGGTCCATTCTTTCCTCTTAAATAAGACAT
CTCGATGGACTAATGGCTAA----------------------------------------
------------------------------------------------------------
------------------------------------------------------------
------
>BtUuk1_2F$2
------------------------------------------------------------
------------------------------------------------------------
------------------------------------------------------------
-------------CCATAAACCGTGGGGGTCGCTATCCAGTGAATTTTACCAGGCATCTG
GTTCTTTCTTCAGGGCCATCTCATCTAAAACGGTCCATTCTTTCCTCTTAAATAAGACAT
CTCGATGGACTAATGGCTAA----------------------------------------
------------------------------------------------------------
------------------------------------------------------------
------
>BtUuk1_2F$3
------------------------------------------------------------
------------------------------------------------------------
---------------------------------------------------------TCT
TCTCGCTCCGGGCCCATAAACCGTGGGGGTCGCTATCCAGTGAATTTTACCAGGCATCTG
GTTCTTTCTTCAGGGCCATCTCATCTAAAACGGTCCATTCTTTCCTCTTAAATAAGACAT
CTCGATGGACTAATGGCTAA----------------------------------------
------------------------------------------------------------
------------------------------------------------------------
------
>BtUuk1_2F$4
------------------------------------------------------------
------------------------------------------------------------
------------------------------------------------------------
----GCTCCGGGCCCATAAACCGTGGGGGTCGCTATCCAGTGAATTTTACCAGGCATCTG
GTTCTTTCTTCAGGGCCATCTCATCTAAAACGGTCCATTCTTTCCTCTTAAATAAGACAT
CTCGATGGACTAATGGCTAA----------------------------------------
------------------------------------------------------------
------------------------------------------------------------
------
>BtUuk1_3R$1
------------------------------------------------------------
------------------------------------------------------------
------------------------------------------------------------
------------------------------------------------------------
------------------------------------------------------------
----------------CTAATCAGCCCATGCTCACACATAACTGTGCTGTCATACATTTG
GTATTTTTTTATTTTGGGGGATGCTTGGACTCAGCTATGGCCGTCAAAGGCCCTGACCCG
GAGCATCTATTGTAGCTGGACTTAACTGCATCTTGAGCACCAGCATAATGATAAGC----
------
>BtUuk1_3R$2
------------------------------------------------------------
------------------------------------------------------------
------------------------------------------------------------
------------------------------------------------------------
------------------------------------------------------------
----------------CTAATCAGCCCATGCTCACACATAACTGTGCTGTCATACATTTG
GTATTTTTTTATTTTGGGGGATGCTTGGACTCAGCTATGGCCGTCAAAGGCCCTGACCCG
GAGCATCTATTGTAGCTGGACTTAACTGCATCTT--------------------------
------
>BtUuk1_3R$3
------------------------------------------------------------
------------------------------------------------------------
------------------------------------------------------------
------------------------------------------------------------
------------------------------------------------------------
----------------CTAATCAGCCCATGCTCACACATAACTGTGCTGTCATACATTTG
GTATTTTTTTATTTTGGGGGATGCTTGGACTCAGCTATGGCCGTCAAAGGCCCTGACCCG
GAGCATCTATTGTAGCTGGACTTAACTG--------------------------------
------
>BtUuk1_3R$4
------------------------------------------------------------
------------------------------------------------------------
------------------------------------------------------------
------------------------------------------------------------
------------------------------------------------------------
----------------CTAATCAGCCCATGCTCACACATAACTGTGCTGTCATACATTTG
GTATTTTTTTATTTTGGGGGATGCTTGGACTCAGCTATGGCCGTCAAAGGCCCTGACCCG
GAGCATCTATTGTAGCTGGACTTAACTG--------------------------------
------
>BtUuk1_3R$5
------------------------------------------------------------
------------------------------------------------------------
------------------------------------------------------------
------------------------------------------------------------
------------------------------------------------------------
----------------CTAATCAGCCCATGCTCACACATAACTGTGCTGTCATACATTTG
GTATTTTTTTATTTTGGGGGATGCTTGGACTCAGCTATGGCCGTCAAAGGCCCTGACCCG
GAGCATCTATTGTAGCTGGACTTAACTGCATCTTGAGCACCAGCATAA------------
------
>BtUuk1_3R$6
------------------------------------------------------------
------------------------------------------------------------
------------------------------------------------------------
------------------------------------------------------------
------------------------------------------------------------
----------------CTAATCAGCCCATGCTCACACATAACTGTGCTGTCATACATTTG
GTATTTTTTTATTTTGGGGGATGCTTGGACTCAGCTATGGCCGTCAAAGGCCCTGACCCG
GAGCATCTATTGTAGCTGGACTTAACTGCATCTTGAGCACCAGCATAATGATAAGCATG-
------
>BtUuk1_3F$1
------------------------------------------------------------
------------------------------------------------------------
------------------------------------------------------------
------------------------------------------------------------
------------------------------------------------------------
-----------------------------GCTCACACATAACTGTGCTGTCATACATTTG
GTATTTTTTTATTTTGGGGGATGCTTGGACTCAGCTATGGCCGTCAAAGGCCCTGACCCG
GAGCATCTATTGTAGCTGGACTTAACTGCATCTTGAGCACCAGCATAATGATAAGCATGG
ATATTA
>BtUuk1_3F$2
------------------------------------------------------------
------------------------------------------------------------
------------------------------------------------------------
------------------------------------------------------------
------------------------------------------------------------
----------------------------------------------------TACATTTG
GTATTTTTTTATTTTGGGGGATGCTTGGACTCAGCTATGGCCGTCAAAGGCCCTGACCCG
GAGCATCTATTGTAGCTGGACTTAACTGCATCTTGAGCACCAGCATAATGATAAGCATGG
ATATTA
>BtUuk1_3F$3
------------------------------------------------------------
------------------------------------------------------------
------------------------------------------------------------
------------------------------------------------------------
------------------------------------------------------------
-----------------------------------ACATAACTGTGCTGTCATACATTTG
GTATTTTTTTATTTTGGGGGATGCTTGGACTCAGCTATGGCCGTCAAAGGCCCTGACCCG
GAGCATCTATTGTAGCTGGACTTAACTGCATCTTGAGCACCAGCATAATGATAAGCATGG
ATATTA
>BtUuk1_3F$4
------------------------------------------------------------
------------------------------------------------------------
------------------------------------------------------------
------------------------------------------------------------
------------------------------------------------------------
-------------------------CCATGCTCACACATAACTGTGCTGTCATACATTTG
GTATTTTTTTATTTTGGGGGATGCTTGGACTCAGCTATGGCCGTCAAAGGCCCTGACCCG
GAGCATCTATTGTAGCTGGACTTAACTGCATCTTGAGCACCAGCATAATGATAAGCATGG
ATATTA
>BtUuk3_1R$1
ATATAAGCAAGTACATGACCTCTATAGCAGTACATAATACATATAATTATTGACTGTACA
TAGTACATTATGTCAAATTCATTCTTGATAGTATATCTATTATATATTCCTTACCATTAG
ATCACGAGCTT-------------------------------------------------
------------------------------------------------------------
------------------------------------------------------------
------------------------------------------------------------
------------------------------------------------------------
------------------------------------------------------------
------
>BtUuk3_1R$2
ATATAAGCAAGTACATGACCTCTATAGCAGTACATAATACATATAATTATTGACTGTACA
TAGTACATTATGTCAAATT-----------------------------------------
------------------------------------------------------------
------------------------------------------------------------
------------------------------------------------------------
------------------------------------------------------------
------------------------------------------------------------
------------------------------------------------------------
------
>BtUuk3_1R$3
ATATAAGCAAGTACATGACCTCTATAGCAGTACATAATACATATAATTATTGACTGTACA
TAGTACATTATGTCAAATTCATTCTTGATAGTATATCTATTATATATTCCTTACCA----
------------------------------------------------------------
------------------------------------------------------------
------------------------------------------------------------
------------------------------------------------------------
------------------------------------------------------------
------------------------------------------------------------
------
>BtUuk3_1F$1
--------------------------------------ACATATAATTATTGACTGTACA
TAGTACATTATGTCAAATTCATTCTTGATAGTATATCTATTATATATTCCTTACCATTAG
ATCACGAGCTTAATTACCATGCCGCGT---------------------------------
------------------------------------------------------------
------------------------------------------------------------
------------------------------------------------------------
------------------------------------------------------------
------------------------------------------------------------
------
>BtUuk3_1F$2
----------------------------------------------------------CA
TAGTACATTATGTCAAATTCATTCTTGATAGTATATCTATTATATATTCCTTACCATTAG
ATCACGAGCTTAATTACCATGCCGCGT---------------------------------
------------------------------------------------------------
------------------------------------------------------------
------------------------------------------------------------
------------------------------------------------------------
------------------------------------------------------------
------
>BtUuk3_1F$3
-------------------------------------TACATATAATTATTGACTGTACA
TAGTACATTATGTCAAATTCATTCTTGATAGTATATCTATTATATATTCCTTACCATTAG
ATCACGAGCTTAATTACCATGCCGCGT---------------------------------
------------------------------------------------------------
------------------------------------------------------------
------------------------------------------------------------
------------------------------------------------------------
------------------------------------------------------------
------
>BtUuk3_2R$1
------------------------------------------------------------
------------------------------------------------------------
----------------------CGCGTGAAACCAGCAACCCGCTAGGCAGGGATCCCTCT
TCTCGCTCCGGGCCCATAAACCGTGGGGGTCGCTATCCAATGAATTTTACCAGGCAT---
------------------------------------------------------------
------------------------------------------------------------
------------------------------------------------------------
------------------------------------------------------------
------
>BtUuk3_2R$2
------------------------------------------------------------
------------------------------------------------------------
----------------------CGCGTGAAACCAGCAACCCGCTAGGCAGGGATCCCTCT
TCTCGCTCCGGGCCCATAAACCGTGGGGGTCGCTATCCAATGAATTTTACCAGGCATCTG
GTTCTTTCTTCAGGGCCATCTCATCTAAAACGGTCCATTCTTTCCTCTTAAATAAGA---
------------------------------------------------------------
------------------------------------------------------------
------------------------------------------------------------
------
>BtUuk3_2R$3
------------------------------------------------------------
------------------------------------------------------------
----------------------CGCGTGAAACCAGCAACCCGCTAGGCAGGGATCCCTCT
TCTCGCTCCGGGCCCATAAACCGTGGGGGTCGCTATCCAATGAATTTTACCAGGCATCTG
GTTCTTTCTTCAGGGCCATCTCATCTAAAACGGTCCATTCTTTCCTCTTAAATAAGACAT
CTCGAT------------------------------------------------------
------------------------------------------------------------
------------------------------------------------------------
------
>BtUuk3_2R$4
------------------------------------------------------------
------------------------------------------------------------
----------------------CGCGTGAAACCAGCAACCCGCTAGGCAGGGATCCCTCT
TCTCGCTCCGGGCCCATAAACCGTGGGGGTCGCTATCCAATGAATTTTACCAGGCATCTG
GTTCTTTCTTCAGGGCCATCTCATCTAAAACGGTCCATTCTTTCCTCTTAAATAAGACAT
CTCGAT------------------------------------------------------
------------------------------------------------------------
------------------------------------------------------------
------
>BtUuk3_2F$1
------------------------------------------------------------
------------------------------------------------------------
-----------------------------------------GCTAGGCAGGGATCCCTCT
TCTCGCTCCGGGCCCATAAACCGTGGGGGTCGCTATCCAATGAATTTTACCAGGCATCTG
GTTCTTTCTTCAGGGCCATCTCATCTAAAACGGTCCATTCTTTCCTCTTAAATAAGACAT
CTCGATGGACTAATGGCTAA----------------------------------------
------------------------------------------------------------
------------------------------------------------------------
------
>BtUuk3_2F$2
------------------------------------------------------------
------------------------------------------------------------
--------------------------------------------------GGATCCCTCT
TCTCGCTCCGGGCCCATAAACCGTGGGGGTCGCTATCCAATGAATTTTACCAGGCATCTG
GTTCTTTCTTCAGGGCCATCTCATCTAAAACGGTCCATTCTTTCCTCTTAAATAAGACAT
CTCGATGGACTAATGGCTAA----------------------------------------
------------------------------------------------------------
------------------------------------------------------------
------
>BtUuk3_2F$3
------------------------------------------------------------
------------------------------------------------------------
--------------------------------------------------GGATCCCTCT
TCTCGCTCCGGGCCCATAAACCGTGGGGGTCGCTATCCAATGAATTTTACCAGGCATCTG
GTTCTTTCTTCAGGGCCATCTCATCTAAAACGGTCCATTCTTTCCTCTTAAATAAGACAT
CTCGATGGACTAATGGCTAA----------------------------------------
------------------------------------------------------------
------------------------------------------------------------
------
>BtUuk3_3R$1
------------------------------------------------------------
------------------------------------------------------------
------------------------------------------------------------
------------------------------------------------------------
------------------------------------------------------------
----------------CTAATCAGCCCATGCTCACACATAACTGTGCTGTCATACATTTG
GTATTTTTTTATTTTGGGGGATGCTTGGACTCAGCTATGGCCGTCAAAGGCCCTGACCCG
GAGCATCTATTGTAGCTGGACTTAACTGCATCTTGAGCACCAGCATAATGATAAGCG---
------
>BtUuk3_3R$2
------------------------------------------------------------
------------------------------------------------------------
------------------------------------------------------------
------------------------------------------------------------
------------------------------------------------------------
----------------CTAATCAGCCCATGCTCACACATAACTGTGCTGTCATACATTTG
GTATTTTTTTATTTTGGGGGATGCTTGGACTCAGCTATGGCCGTCAAAGGCCCTGACCCG
GAGCATCTATTGTAGCTGGACTTAACTGCATCTTGAGCACCAGCATAA------------
------
>BtUuk3_3R$3
------------------------------------------------------------
------------------------------------------------------------
------------------------------------------------------------
------------------------------------------------------------
------------------------------------------------------------
----------------CTAATCAGCCCATGCTCACACATAACTGTGCTGTCATACATTTG
GTATTTTTTTATTTTGGGGGATGCTTGGACTCAGCTATGGCCGTCAAAGGCCCTGACCCG
GAGCATCTATTGTAGCTGGACTTAACTGCATCTTGAGCACCAGCATAATGATAAGC----
------
>BtUuk3_3F$1
------------------------------------------------------------
------------------------------------------------------------
------------------------------------------------------------
------------------------------------------------------------
------------------------------------------------------------
-------------------------CCATGCTCACACATAACTGTGCTGTCATACATTTG
GTATTTTTTTATTTTGGGGGATGCTTGGACTCAGCTATGGCCGTCAAAGGCCCTGACCCG
GAGCATCTATTGTAGCTGGACTTAACTGCATCTTGAGCACCAGCATAATGATAAGCGTGG
ACATTA
>BtUuk3_3F$2
------------------------------------------------------------
------------------------------------------------------------
------------------------------------------------------------
------------------------------------------------------------
------------------------------------------------------------
----------------------------------------------------TACATTTG
GTATTTTTTTATTTTGGGGGATGCTTGGACTCAGCTATGGCCGTCAAAGGCCCTGACCCG
GAGCATCTATTGTAGCTGGACTTAACTGCATCTTGAGCACCAGCATAATGATAAGCGTGG
ACATTA
>BtUuk3_3F$3
------------------------------------------------------------
------------------------------------------------------------
------------------------------------------------------------
------------------------------------------------------------
------------------------------------------------------------
--------------------------------CACACATAACTGTGCTGTCATACATTTG
GTATTTTTTTATTTTGGGGGATGCTTGGACTCAGCTATGGCCGTCAAAGGCCCTGACCCG
GAGCATCTATTGTAGCTGGACTTAACTGCATCTTGAGCACCAGCATAATGATAAGCGTGG
ACATTA
>BtVast1_1R$1
ATATAAGCAAGTACATGACCTCTATAGCAGTACATAATACATATAATTATTGACTGTACA
TAGTACATTATGTCAAATT-----------------------------------------
------------------------------------------------------------
------------------------------------------------------------
------------------------------------------------------------
------------------------------------------------------------
------------------------------------------------------------
------------------------------------------------------------
------
>BtVast1_1R$2
ATATAAGCAAGTACATGACCTCTATAGCAGTACATAATACATATAATTATTGACTGTACA
TAGTACATTATGTCAAATTTATTCTTGATAGTATATCTATTATATATTCCTTACCAT---
------------------------------------------------------------
------------------------------------------------------------
------------------------------------------------------------
------------------------------------------------------------
------------------------------------------------------------
------------------------------------------------------------
------
>BtVast1_1F$1
------------------------------------------------------------
----ACATTATGTCAAATTTATTCTTGATAGTATATCTATTATATATTCCTTACCATTAG
ATCACGAGCTTAATTACCATGCCGCGT---------------------------------
------------------------------------------------------------
------------------------------------------------------------
------------------------------------------------------------
------------------------------------------------------------
------------------------------------------------------------
------
>BtVast1_1F$2
--------------------TCTATAGCAGTACATAATACATATAATTATTGACTGTACA
TAGTACATTATGTCAAATTTATTCTTGATAGTATATCTATTATATATTCCTTACCATTAG
ATCACGAGCTTAATTACCATGCCGCGT---------------------------------
------------------------------------------------------------
------------------------------------------------------------
------------------------------------------------------------
------------------------------------------------------------
------------------------------------------------------------
------
>BtVast1_2R$1
------------------------------------------------------------
------------------------------------------------------------
----------------------CGCGTGAAACCAGCAACCCGCTAGGCAGGGATCCCTCT
TCTCGCTCCGGGCCCATAAACCGTGGGGGTCGCTATCCAATGAATTTTACCAGGCATCTG
GTTCTTTCTTCAGGGCCATCTCATCTAAAACGGTCCATTCTTTCCTC-------------
------------------------------------------------------------
------------------------------------------------------------
------------------------------------------------------------
------
>BtVast1_2R$2
------------------------------------------------------------
------------------------------------------------------------
----------------------CGCGTGAAACCAGCAACCCGCTAGGCAGGGATCCCTCT
TCTCGCTCCGGGCCCATAAACCGTGGGGGTCGCTATCCAATGAATTTTACCAGGCATCTG
GTTCTTTCTTCAGGGCCATCTCATCTAAAACG----------------------------
------------------------------------------------------------
------------------------------------------------------------
------------------------------------------------------------
------
>BtVast1_2R$3
------------------------------------------------------------
------------------------------------------------------------
----------------------CGCGTGAAACCAGCAACCCGCTAGGCAGGGATCCCTCT
TCTCGCTCCGGGCCCATAAACCGTGGGGGTCGCTATCCAATGAATTTTACCAGGCATCTG
GTTCTTTCTTCAGGGCCATCTCATCTAAAACGGTCCATTCTTTCCTC-------------
------------------------------------------------------------
------------------------------------------------------------
------------------------------------------------------------
------
>BtVast1_2F$1
------------------------------------------------------------
------------------------------------------------------------
----------------------------------------------------ATCCCTCT
TCTCGCTCCGGGCCCATAAACCGTGGGGGTCGCTATCCAATGAATTTTACCAGGCATCTG
GTTCTTTCTTCAGGGCCATCTCATCTAAAACGGTCCATTCTTTCCTCTTAAATAAGACAT
CTCGATGGACTAATGGCTAA----------------------------------------
------------------------------------------------------------
------------------------------------------------------------
------
>BtVast1_2F$2
------------------------------------------------------------
------------------------------------------------------------
-------------------------------------------TAGGCAGGGATCCCTCT
TCTCGCTCCGGGCCCATAAACCGTGGGGGTCGCTATCCAATGAATTTTACCAGGCATCTG
GTTCTTTCTTCAGGGCCATCTCATCTAAAACGGTCCATTCTTTCCTCTTAAATAAGACAT
CTCGATGGACTAATGGCTAA----------------------------------------
------------------------------------------------------------
------------------------------------------------------------
------
>BtVast1_2F$3
------------------------------------------------------------
------------------------------------------------------------
----------------------------------------------------ATCCCTCT
TCTCGCTCCGGGCCCATAAACCGTGGGGGTCGCTATCCAATGAATTTTACCAGGCATCTG
GTTCTTTCTTCAGGGCCATCTCATCTAAAACGGTCCATTCTTTCCTCTTAAATAAGACAT
CTCGATGGACTAATGGCTAA----------------------------------------
------------------------------------------------------------
------------------------------------------------------------
------
>BtVast1_3R$1
------------------------------------------------------------
------------------------------------------------------------
------------------------------------------------------------
------------------------------------------------------------
------------------------------------------------------------
----------------CTAATCAGCCCATGCTCACACATAACTGTGCTGTCATACATTTG
GTATTTTTTTATTTTGGGGGATGCTTGGACTCAGCTATGGCCGTCAAAGGCCCTGACCCG
GAGCATCTATTGTAGCTGGACTTAACTGCATCTTGAGCACCAGCA---------------
------
>BtVast1_3R$2
------------------------------------------------------------
------------------------------------------------------------
------------------------------------------------------------
------------------------------------------------------------
------------------------------------------------------------
----------------CTAATCAGCCCATGCTCACACATAACTGTGCTGTCATACATTTG
GTATTTTTTTATTTTGGGGGATGCTTGGACTCAGCTATGGCCGTCAAAGGCCCTGACCCG
GAGCATCTATTGTAGCTGGACTTAACTGCATCT---------------------------
------
>BtVast1_3R$3
------------------------------------------------------------
------------------------------------------------------------
------------------------------------------------------------
------------------------------------------------------------
------------------------------------------------------------
----------------CTAATCAGCCCATGCTCACACATAACTGTGCTGTCATACATTTG
GTATTTTTTTATTTTGGGGGATGCTTGGACTCAGCTATGGCCGTCAAAGGCCCTGACCCG
GAGCATCTATTGTAGCTGGACTTAACTGCATCT---------------------------
------
>BtVast1_3R$4
------------------------------------------------------------
------------------------------------------------------------
------------------------------------------------------------
------------------------------------------------------------
------------------------------------------------------------
----------------CTAATCAGCCCATGCTCACACATAACTGTGCTGTCATACATTTG
GTATTTTTTTATTTTGGGGGATGCTTGGACTCAGCTATGGCCGTCAAAGGCCCTGACCCG
GAGCATCTATTGTAGCTGGACTTAACTGCATCTTGAGCACCAGCATAA------------
------
>BtVast1_3R$5
------------------------------------------------------------
------------------------------------------------------------
------------------------------------------------------------
------------------------------------------------------------
------------------------------------------------------------
----------------CTAATCAGCCCATGCTCACACATAACTGTGCTGTCATACATTTG
GTATTTTTTTATTTTGGGGGATGCTTGGACTCAGCTATGGCCGTCAAAGGCCCTGACCCG
GAGCATCTATTGTAGCTGGACTTAACTGCATCTTGAGCACCAG-----------------
------
>BtVast1_3F$1
------------------------------------------------------------
------------------------------------------------------------
------------------------------------------------------------
------------------------------------------------------------
------------------------------------------------------------
------------------------------------------------------------
----------------GGGGATGCTTGGACTCAGCTATGGCCGTCAAAGGCCCTGACCCG
GAGCATCTATTGTAGCTGGACTTAACTGCATCTTGAGCACCAGCATAATGATAAGCGTGG
ACATTA
>BtVast1_3F$2
------------------------------------------------------------
------------------------------------------------------------
------------------------------------------------------------
------------------------------------------------------------
------------------------------------------------------------
------------------------------------------------------------
-TATTTTTTTATTTTGGGGGATGCTTGGACTCAGCTATGGCCGTCAAAGGCCCTGACCCG
GAGCATCTATTGTAGCTGGACTTAACTGCATCTTGAGCACCAGCATAATGATAAGCGTGG
ACATTA
>BtVast1_3F$3
------------------------------------------------------------
------------------------------------------------------------
------------------------------------------------------------
------------------------------------------------------------
------------------------------------------------------------
----------------------------------CACATAACTGTGCTGTCATACATTTG
GTATTTTTTTATTTTGGGGGATGCTTGGACTCAGCTATGGCCGTCAAAGGCCCTGACCCG
GAGCATCTATTGTAGCTGGACTTAACTGCATCTTGAGCACCAGCATAATGATAAGCGTGG
ACATTA
>BtVast1_3F$4
------------------------------------------------------------
------------------------------------------------------------
------------------------------------------------------------
------------------------------------------------------------
------------------------------------------------------------
------------------------------------CATAACTGTGCTGTCATACATTTG
GTATTTTTTTATTTTGGGGGATGCTTGGACTCAGCTATGGCCGTCAAAGGCCCTGACCCG
GAGCATCTATTGTAGCTGGACTTAACTGCATCTTGAGCACCAGCATAATGATAAGCGTGG
ACATTA
>BtVast1_3F$5
------------------------------------------------------------
------------------------------------------------------------
------------------------------------------------------------
------------------------------------------------------------
------------------------------------------------------------
-----------------------------------ACATAACTGTGCTGTCATACATTTG
GTATTTTTTTATTTTGGGGGATGCTTGGACTCAGCTATGGCCGTCAAAGGCCCTGACCCG
GAGCATCTATTGTAGCTGGACTTAACTGCATCTTGAGCACCAGCATAATGATAAGCGTGG
ACATTA
>BtVast2_1R$1
ATATAAGCAAGTACATGACCTCTATAGCAGTACATAATACATATAATTATTGACTGTACA
TAGTACATTATGTCAAATTCATTCTTGATAGTATATCTATTATATATTCCTTACCAT---
------------------------------------------------------------
------------------------------------------------------------
------------------------------------------------------------
------------------------------------------------------------
------------------------------------------------------------
------------------------------------------------------------
------
>BtVast2_1R$2
ATATAAGCAAGTACATGACCTCTATAGCAGTACATAATACATATAATTATTGACTGTACA
TAGTACATTATGTCAAATTCATTCTTGATAGTATATCTATTATATATTCCTTACCATTAG
ATCAC-------------------------------------------------------
------------------------------------------------------------
------------------------------------------------------------
------------------------------------------------------------
------------------------------------------------------------
------------------------------------------------------------
------
>BtVast2_1F$1
---------------TGACCTCTATAGCAGTACATAATACATATAATTATTGACTGTACA
TAGTACATTATGTCAAATTCATTCTTGATAGTATATCTATTATATATTCCTTACCATTAG
ATCACGAGCTTAATTACCATGCCGCGT---------------------------------
------------------------------------------------------------
------------------------------------------------------------
------------------------------------------------------------
------------------------------------------------------------
------------------------------------------------------------
------
>BtVast2_1F$2
---------------TGACCTCTATAGCAGTACATAATACATATAATTATTGACTGTACA
TAGTACATTATGTCAAATTCATTCTTGATAGTATATCTATTATATATTCCTTACCATTAG
ATCACGAGCTTAATTACCATGCCGCGT---------------------------------
------------------------------------------------------------
------------------------------------------------------------
------------------------------------------------------------
------------------------------------------------------------
------------------------------------------------------------
------
>BtVast2_2R$1
------------------------------------------------------------
------------------------------------------------------------
----------------------CGCGTGAAACCAGCAACCCGCTAGGCAGGGATCCCTCT
TCTCGCTCCGGGCCCATAAACCGTGGGGGTCGCTATTCAATGAATTTTACCAGGCATCTG
GTTCTTTCTTCAGGGCCATCTCATCTAAAACGGTCCATTCTTTCCTCTTAAATAAGA---
------------------------------------------------------------
------------------------------------------------------------
------------------------------------------------------------
------
>BtVast2_2R$2
------------------------------------------------------------
------------------------------------------------------------
----------------------CGCGTGAAACCAGCAACCCGCTAGGCAGGGATCCCTCT
TCTCGCTCCGGGCCCATAAACCGTGGGGGTCGCTATTCAATGAATTTTACCAGGCATCTG
GTTCTTTCTTCAGGGCCATCTCATCTAAAACGGTCCATTCTTTCCTCTTAAATAAGAC--
------------------------------------------------------------
------------------------------------------------------------
------------------------------------------------------------
------
>BtVast2_2R$3
------------------------------------------------------------
------------------------------------------------------------
----------------------CGCGTGAAACCAGCAACCCGCTAGGCAGGGATCCCTCT
TCTCGCTCCGGGCCCATAAACCGTGGGGGTCGCTATTCAATGAATTTTACCAGGCATCTG
GTTCTTTCTTCAGGGCCATCTCATCTAAAACGGTCCATTCTTTCCTCTTAAATAAGA---
------------------------------------------------------------
------------------------------------------------------------
------------------------------------------------------------
------
>BtVast2_2F$1
------------------------------------------------------------
------------------------------------------------------------
--------------------------------------CCCGCTAGGCAGGGATCCCTCT
TCTCGCTCCGGGCCCATAAACCGTGGGGGTCGCTATTCAATGAATTTTACCAGGCATCTG
GTTCTTTCTTCAGGGCCATCTCATCTAAAACGGTCCATTCTTTCCTCTTAAATAAGACAT
CTCGATGGACTAATGGCTAA----------------------------------------
------------------------------------------------------------
------------------------------------------------------------
------
>BtVast2_2F$2
------------------------------------------------------------
------------------------------------------------------------
-----------------------------------------------------TCCCTCT
TCTCGCTCCGGGCCCATAAACCGTGGGGGTCGCTATTCAATGAATTTTACCAGGCATCTG
GTTCTTTCTTCAGGGCCATCTCATCTAAAACGGTCCATTCTTTCCTCTTAAATAAGACAT
CTCGATGGACTAATGGCTAA----------------------------------------
------------------------------------------------------------
------------------------------------------------------------
------
>BtVast2_2F$3
------------------------------------------------------------
------------------------------------------------------------
-----------------------------------------------------TCCCTCT
TCTCGCTCCGGGCCCATAAACCGTGGGGGTCGCTATTCAATGAATTTTACCAGGCATCTG
GTTCTTTCTTCAGGGCCATCTCATCTAAAACGGTCCATTCTTTCCTCTTAAATAAGACAT
CTCGATGGACTAATGGCTAA----------------------------------------
------------------------------------------------------------
------------------------------------------------------------
------
>BtVast2_3R$1
------------------------------------------------------------
------------------------------------------------------------
------------------------------------------------------------
------------------------------------------------------------
------------------------------------------------------------
----------------CTAATCAGCCCATGCTCACACATAACTGTGCTGTCATACATTTG
GTATTTTTTTATTTTGGGGGATGCTTGGACTCAGCTATGGCCGTCAAAGGCCCTGACCCG
GAGCATCTATTGTAGCTGGACTTAACTGCATCTTGAGCACCAGCA---------------
------
>BtVast2_3R$2
------------------------------------------------------------
------------------------------------------------------------
------------------------------------------------------------
------------------------------------------------------------
------------------------------------------------------------
----------------CTAATCAGCCCATGCTCACACATAACTGTGCTGTCATACATTTG
GTATTTTTTTATTTTGGGGGATGCTTGGACTCAGCTATGGCCGTCAAAGGCCCTGACCCG
GAGCATCTATTGTAGCTGGACTTAACTGCATCTTGAGCACCAGC----------------
------
>BtVast2_3R$3
------------------------------------------------------------
------------------------------------------------------------
------------------------------------------------------------
------------------------------------------------------------
------------------------------------------------------------
----------------CTAATCAGCCCATGCTCACACATAACTGTGCTGTCATACATTTG
GTATTTTTTTATTTTGGGGGATGCTTGGACTCAGCTATGGCCGTCAAAGGCCCTGACCCG
GAGCATCTATTGTAGCTGGACTTAACTGCATCT---------------------------
------
>BtVast2_3F$1
------------------------------------------------------------
------------------------------------------------------------
------------------------------------------------------------
------------------------------------------------------------
------------------------------------------------------------
------------------------------------CATAACTGTGCTGTCATACATTTG
GTATTTTTTTATTTTGGGGGATGCTTGGACTCAGCTATGGCCGTCAAAGGCCCTGACCCG
GAGCATCTATTGTAGCTGGACTTAACTGCATCTTGAGCACCAGCATAATGATAAGCGTGG
ACATTA
>BtVast2_3F$2
------------------------------------------------------------
------------------------------------------------------------
------------------------------------------------------------
------------------------------------------------------------
------------------------------------------------------------
-----------------------------------ACATAACTGTGCTGTCATACATTTG
GTATTTTTTTATTTTGGGGGATGCTTGGACTCAGCTATGGCCGTCAAAGGCCCTGACCCG
GAGCATCTATTGTAGCTGGACTTAACTGCATCTTGAGCACCAGCATAATGATAAGCGTGG
ACATTA
>BtVast2_3F$3
------------------------------------------------------------
------------------------------------------------------------
------------------------------------------------------------
------------------------------------------------------------
------------------------------------------------------------
-----------------------------------ACATAACTGTGCTGTCATACATTTG
GTATTTTTTTATTTTGGGGGATGCTTGGACTCAGCTATGGCCGTCAAAGGCCCTGACCCG
GAGCATCTATTGTAGCTGGACTTAACTGCATCTTGAGCACCAGCATAATGATAAGCGTGG
ACATTA
>BtViip1_1R$1
ATATAAGCAAGTACATGACCTCTATAGCAGTACATAATACATATAATTATTGACTGTACA
TGGTACATTATGTCAAATTCATTCTTGATAGTATATCTATTATATATTCCTTACCATTAG
ATC---------------------------------------------------------
------------------------------------------------------------
------------------------------------------------------------
------------------------------------------------------------
------------------------------------------------------------
------------------------------------------------------------
------
>BtViip1_1R$2
ATATAAGCAAGTACATGACCTCTATAGCAGTACATAATACATATAATTATTGACTGTACA
TGGTACATTATGTCAAATTCATTCTTGATAGTATATCTATTATATATTCCTTACCATTAG
ATCA--------------------------------------------------------
------------------------------------------------------------
------------------------------------------------------------
------------------------------------------------------------
------------------------------------------------------------
------------------------------------------------------------
------
>BtViip1_1F$1
----------------GACCTCTATAGCAGTACATAATACATATAATTATTGACTGTACA
TGGTACATTATGTCAAATTCATTCTTGATAGTATATCTATTATATATTCCTTACCATTAG
ATCACGAGCTTAATTACCATGCCGCGT---------------------------------
------------------------------------------------------------
------------------------------------------------------------
------------------------------------------------------------
------------------------------------------------------------
------------------------------------------------------------
------
>BtViip1_1F$2
--------------------------GCAGTACATAATACATATAATTATTGACTGTACA
TGGTACATTATGTCAAATTCATTCTTGATAGTATATCTATTATATATTCCTTACCATTAG
ATCACGAGCTTAATTACCATGCCGCGT---------------------------------
------------------------------------------------------------
------------------------------------------------------------
------------------------------------------------------------
------------------------------------------------------------
------------------------------------------------------------
------
>BtViip1_2R$1
------------------------------------------------------------
------------------------------------------------------------
----------------------CGCGTGAAACCAGCAACCCGCTAGGCAGGGATCCCTCT
TCTCGCTCCGGGCCCATAAACCGTGGGGGTCGCTATCCAATGAATTTTACCAGGCATCTG
GTTCTTTCTTCAGGGCCATCTCATCTAAAACGGTCCATTCTT------------------
------------------------------------------------------------
------------------------------------------------------------
------------------------------------------------------------
------
>BtViip1_2R$2
------------------------------------------------------------
------------------------------------------------------------
----------------------CGCGTGAAACCAGCAACCCGCTAGGCAGGGATCCCTCT
TCTCGCTCCGGGCCCATAAACCGTGGGGGTCGCTATCCAATGAATTTTACCAGGCATCTG
GTTCTTTCTTCAGGGCCATCTCATCTAAAACGGTCCATTCTT------------------
------------------------------------------------------------
------------------------------------------------------------
------------------------------------------------------------
------
>BtViip1_2F$1
------------------------------------------------------------
------------------------------------------------------------
-------------------------------------------------GGGATCCCTCT
TCTCGCTCCGGGCCCATAAACCGTGGGGGTCGCTATCCAATGAATTTTACCAGGCATCTG
GTTCTTTCTTCAGGGCCATCTCATCTAAAACGGTCCATTCTTTCCTCTTAAATAAGACAT
CTCGATGGACTAATGGCTAA----------------------------------------
------------------------------------------------------------
------------------------------------------------------------
------
>BtViip1_2F$2
------------------------------------------------------------
------------------------------------------------------------
------------------------------------------------------CCCTCT
TCTCGCTCCGGGCCCATAAACCGTGGGGGTCGCTATCCAATGAATTTTACCAGGCATCTG
GTTCTTTCTTCAGGGCCATCTCATCTAAAACGGTCCATTCTTTCCTCTTAAATAAGACAT
CTCGATGGACTAATGGCTAA----------------------------------------
------------------------------------------------------------
------------------------------------------------------------
------
>BtViip1_3R$1
------------------------------------------------------------
------------------------------------------------------------
------------------------------------------------------------
------------------------------------------------------------
------------------------------------------------------------
----------------CTAATCAGCCCATGCTCACACATAACTGTGCTGTCATACATTTG
GTATTTTTTTATTTTGGGGGATGCTTGGACTCAGCTATGGCCGTCAAAGGCCCTGACCCG
GAGCATCTATTGTAGCTGGACTTAACTGCATCT---------------------------
------
>BtViip1_3R$2
------------------------------------------------------------
------------------------------------------------------------
------------------------------------------------------------
------------------------------------------------------------
------------------------------------------------------------
----------------CTAATCAGCCCATGCTCACACATAACTGTGCTGTCATACATTTG
GTATTTTTTTATTTTGGGGGATGCTTGGACTCAGCTATGGCCGTCAAAGGCCCTGACCCG
GAGCATCTATTGTAGCTGGACTTAACTGCATCT---------------------------
------
>BtViip1_3F$1
------------------------------------------------------------
------------------------------------------------------------
------------------------------------------------------------
------------------------------------------------------------
------------------------------------------------------------
-------------------------------------ATAACTGTGCTGTCATACATTTG
GTATTTTTTTATTTTGGGGGATGCTTGGACTCAGCTATGGCCGTCAAAGGCCCTGACCCG
GAGCATCTATTGTAGCTGGACTTAACTGCATCTTGAGCACCAGCATAATGATAAGCGTGG
ACATTA
>BtViip1_3F$2
------------------------------------------------------------
------------------------------------------------------------
------------------------------------------------------------
------------------------------------------------------------
------------------------------------------------------------
-------------------------------------ATAACTGTGCTGTCATACATTTG
GTATTTTTTTATTTTGGGGGATGCTTGGACTCAGCTATGGCCGTCAAAGGCCCTGACCCG
GAGCATCTATTGTAGCTGGACTTAACTGCATCTTGAGCACCAGCATAATGATAAGCGTGG
ACATTA
>BtViip2_1R$1
ATATAAGCAAGTACATGACCTCTATAGCAGTACATAATACATATAATTATTGACTGTACA
TAGTACATTATGTCAAATTCATTCTTGACAGTATATCTATTATATATTCCTTACCA----
------------------------------------------------------------
------------------------------------------------------------
------------------------------------------------------------
------------------------------------------------------------
------------------------------------------------------------
------------------------------------------------------------
------
>BtViip2_1R$2
ATATAAGCAAGTACATGACCTCTATAGCAGTACATAATACATATAATTATTGACTGTACA
TAGTACATTATGTCAAATTCATTCTTGACAGTATATCTATTATATATTCCTTACCATTAG
ATCAC-------------------------------------------------------
------------------------------------------------------------
------------------------------------------------------------
------------------------------------------------------------
------------------------------------------------------------
------------------------------------------------------------
------
>BtViip2_1F$1
--------------------------GCAGTACATAATACATATAATTATTGACTGTACA
TAGTACATTATGTCAAATTCATTCTTGACAGTATATCTATTATATATTCCTTACCATTAG
ATCACGAGCTTAATTACCATGCCGCGT---------------------------------
------------------------------------------------------------
------------------------------------------------------------
------------------------------------------------------------
------------------------------------------------------------
------------------------------------------------------------
------
>BtViip2_1F$2
---------------------------------------------ATTATTGACTGTACA
TAGTACATTATGTCAAATTCATTCTTGACAGTATATCTATTATATATTCCTTACCATTAG
ATCACGAGCTTAATTACCATGCCGCGT---------------------------------
------------------------------------------------------------
------------------------------------------------------------
------------------------------------------------------------
------------------------------------------------------------
------------------------------------------------------------
------
>BtViip2_2R$1
------------------------------------------------------------
------------------------------------------------------------
----------------------CGCGTGAAACCAGCAACCCGCTAGGCAGGGATCCCTCT
TCTCGCTCCGGGCCCATAAACCGTGGGGGTCGCTATCCAATGAATTTTACCAGGCATCTG
GTTCTTTCTTCAGGGCCATCTCATCTAAAACGGTCCATTCTT------------------
------------------------------------------------------------
------------------------------------------------------------
------------------------------------------------------------
------
>BtViip2_2R$2
------------------------------------------------------------
------------------------------------------------------------
----------------------CGCGTGAAACCAGCAACCCGCTAGGCAGGGATCCCTCT
TCTCGCTCCGGGCCCATAAACCGTGGGGGTCGCTATCCAATGAATTTTACCAGGCATCTG
GTTCTTTCTTCAGGGCCATCTCATCTAAAACGGTCCATTCTT------------------
------------------------------------------------------------
------------------------------------------------------------
------------------------------------------------------------
------
>BtViip2_2F$1
------------------------------------------------------------
------------------------------------------------------------
----------------------------------------------------ATCCCTCT
TCTCGCTCCGGGCCCATAAACCGTGGGGGTCGCTATCCAATGAATTTTACCAGGCATCTG
GTTCTTTCTTCAGGGCCATCTCATCTAAAACGGTCCATTCTTTCCTCTTAAATAAGACAT
CTCGATGGACTAATGGCTAA----------------------------------------
------------------------------------------------------------
------------------------------------------------------------
------
>BtViip2_2F$2
------------------------------------------------------------
------------------------------------------------------------
-------------------------------------------------------CCTCT
TCTCGCTCCGGGCCCATAAACCGTGGGGGTCGCTATCCAATGAATTTTACCAGGCATCTG
GTTCTTTCTTCAGGGCCATCTCATCTAAAACGGTCCATTCTTTCCTCTTAAATAAGACAT
CTCGATGGACTAATGGCTAA----------------------------------------
------------------------------------------------------------
------------------------------------------------------------
------
>BtViip2_3R$1
------------------------------------------------------------
------------------------------------------------------------
------------------------------------------------------------
------------------------------------------------------------
------------------------------------------------------------
----------------CTAATCAGCCCATGCTCACACATAACTGTGCTGTCATACATTTG
GTATTTTTTTATTTTGGGGGATGCTTGGACTCAGCTATGGCCGTCAAAGGCCCTGACCCG
GAGCATCTATTGTAGCTGGACTTAACTGCATCT---------------------------
------
>BtViip2_3R$2
------------------------------------------------------------
------------------------------------------------------------
------------------------------------------------------------
------------------------------------------------------------
------------------------------------------------------------
----------------CTAATCAGCCCATGCTCACACATAACTGTGCTGTCATACATTTG
GTATTTTTTTATTTTGGGGGATGCTTGGACTCAGCTATGGCCGTCAAAGGCCCTGACCCG
GAGCATCTATTGTAGCTGGACTTAACTGCATCT---------------------------
------
>BtViip2_3F$1
------------------------------------------------------------
------------------------------------------------------------
------------------------------------------------------------
------------------------------------------------------------
------------------------------------------------------------
--------------------------------------TAACTGTGCTGTCATACATTTG
GTATTTTTTTATTTTGGGGGATGCTTGGACTCAGCTATGGCCGTCAAAGGCCCTGACCCG
GAGCATCTATTGTAGCTGGACTTAACTGCATCTTGAGCACCAGCATAATGATAAGCGTGG
ACATTA
>BtViip2_3F$2
------------------------------------------------------------
------------------------------------------------------------
------------------------------------------------------------
------------------------------------------------------------
------------------------------------------------------------
----------------------------------------ACTGTGCTGTCATACATTTG
GTATTTTTTTATTTTGGGGGATGCTTGGACTCAGCTATGGCCGTCAAAGGCCCTGACCCG
GAGCATCTATTGTAGCTGGACTTAACTGCATCTTGAGCACCAGCATAATGATAAGCGTGG
ACATTA
>BtViip3_1R$1
ATATAAGCAAGTACATGACCTCTATAGCAGTACATAATACATATAATTATTGACTGTACA
TAGTACATTATGTCAAATTCATTCTTGATAGTATATCTATTATATATTCCTTACCATTAG
ATCAC-------------------------------------------------------
------------------------------------------------------------
------------------------------------------------------------
------------------------------------------------------------
------------------------------------------------------------
------------------------------------------------------------
------
>BtViip3_1R$2
ATATAAGCAAGTACATGACCTCTATAGCAGTACATAATACATATAATTATTGACTGTACA
TAGTACATTATGTCAAATTCATTCTTGATAGTATATCTATTATATATTCCTTACCATTAG
ATCACGAGC---------------------------------------------------
------------------------------------------------------------
------------------------------------------------------------
------------------------------------------------------------
------------------------------------------------------------
------------------------------------------------------------
------
>BtViip3_1F$1
-----------------ACCTCTATAGCAGTACATAATACATATAATTATTGACTGTACA
TAGTACATTATGTCAAATTCATTCTTGATAGTATATCTATTATATATTCCTTACCATTAG
ATCACGAGCTTAATTACCATGCCGCGT---------------------------------
------------------------------------------------------------
------------------------------------------------------------
------------------------------------------------------------
------------------------------------------------------------
------------------------------------------------------------
------
>BtViip3_1F$2
--------------------------GCAGTACATAATACATATAATTATTGACTGTACA
TAGTACATTATGTCAAATTCATTCTTGATAGTATATCTATTATATATTCCTTACCATTAG
ATCACGAGCTTAATTACCATGCCGCGT---------------------------------
------------------------------------------------------------
------------------------------------------------------------
------------------------------------------------------------
------------------------------------------------------------
------------------------------------------------------------
------
>BtViip3_2R$1
------------------------------------------------------------
------------------------------------------------------------
----------------------CGCGTGAAACCAGCAACCCGCTAGGCAGGGATCCCTCT
TCTCGCTCCGGGCCCATAAACCGTGGGGGTCGCTATCCAATGAATTTTACCAGGCATCTG
GTTCTTTCTTCAGGGCCATCTCATCTAAAACGGTCCATTCTT------------------
------------------------------------------------------------
------------------------------------------------------------
------------------------------------------------------------
------
>BtViip3_2R$2
------------------------------------------------------------
------------------------------------------------------------
----------------------CGCGTGAAACCAGCAACCCGCTAGGCAGGGATCCCTCT
TCTCGCTCCGGGCCCATAAACCGTGGGGGTCGCTATCCAATGAATTTTACCAGGCATCTG
GTTCTTTCTTCAGGGCCATCTCATCTAAAACGGTCCATTCTT------------------
------------------------------------------------------------
------------------------------------------------------------
------------------------------------------------------------
------
>BtViip3_2F$1
------------------------------------------------------------
------------------------------------------------------------
----------------------------------------------------ATCCCTCT
TCTCGCTCCGGGCCCATAAACCGTGGGGGTCGCTATCCAATGAATTTTACCAGGCATCTG
GTTCTTTCTTCAGGGCCATCTCATCTAAAACGGTCCATTCTTTCCTCTTAAATAAGACAT
CTCGATGGACTAATGGCTAA----------------------------------------
------------------------------------------------------------
------------------------------------------------------------
------
>BtViip3_2F$2
------------------------------------------------------------
------------------------------------------------------------
----------------------------------------------------ATCCCTCT
TCTCGCTCCGGGCCCATAAACCGTGGGGGTCGCTATCCAATGAATTTTACCAGGCATCTG
GTTCTTTCTTCAGGGCCATCTCATCTAAAACGGTCCATTCTTTCCTCTTAAATAAGACAT
CTCGATGGACTAATGGCTAA----------------------------------------
------------------------------------------------------------
------------------------------------------------------------
------
>BtViip3_3R$1
------------------------------------------------------------
------------------------------------------------------------
------------------------------------------------------------
------------------------------------------------------------
------------------------------------------------------------
----------------CTAATCAGCCCATGCTCACACATAACTGTGCTGTCATACATTTG
GTATTTTTTTATTTTGGGGGATGCTTGGACTCAGCTATGGCCGTCAAAGGCCCTGACCCG
GAGCATCTATTGTAGCTGGACTTAACTGCATCT---------------------------
------
>BtViip3_3R$2
------------------------------------------------------------
------------------------------------------------------------
------------------------------------------------------------
------------------------------------------------------------
------------------------------------------------------------
----------------CTAATCAGCCCATGCTCACACATAACTGTGCTGTCATACATTTG
GTATTTTTTTATTTTGGGGGATGCTTGGACTCAGCTATGGCCGTCAAAGGCCCTGACCCG
GAGCATCTATTGTAGCTGGACTTAACTGCATCTTGAGCACCAGCATAA------------
------
>BtViip3_3R$3
------------------------------------------------------------
------------------------------------------------------------
------------------------------------------------------------
------------------------------------------------------------
------------------------------------------------------------
----------------CTAATCAGCCCATGCTCACACATAACTGTGCTGTCATACATTTG
GTATTTTTTTATTTTGGGGGATGCTTGGACTCAGCTATGGCCGTCAAAGGCCCTGACCCG
GAGCATCTATTGTAGCTGGACTTAACTGCATCT---------------------------
------
>BtViip3_3F$1
------------------------------------------------------------
------------------------------------------------------------
------------------------------------------------------------
------------------------------------------------------------
------------------------------------------------------------
--------------------------------------TAACTGTGCTGTCATACATTTG
GTATTTTTTTATTTTGGGGGATGCTTGGACTCAGCTATGGCCGTCAAAGGCCCTGACCCG
GAGCATCTATTGTAGCTGGACTTAACTGCATCTTGAGCACCAGCATAATGATAAGCATGG
ACATTA
>BtViip4_1R$1
ATATAAGCAAGTACATGACCTCTATAGCAGTACATAATACATATAATTATTGACTGTACA
TAGTACATTATGTCAAATTCATTCTTGACAGTATATCTATTATATATTCCTTACCATTAG
ATCAC-------------------------------------------------------
------------------------------------------------------------
------------------------------------------------------------
------------------------------------------------------------
------------------------------------------------------------
------------------------------------------------------------
------
>BtViip4_1R$2
ATATAAGCAAGTACATGACCTCTATAGCAGTACATAATACATATAATTATTGACTGTACA
TAGTACATTATGTCAAATTCATTCTTGACAGTATATCTATTATATATTCCTTACCAT---
------------------------------------------------------------
------------------------------------------------------------
------------------------------------------------------------
------------------------------------------------------------
------------------------------------------------------------
------------------------------------------------------------
------
>BtViip4_1R$3
ATATAAGCAAGTACATGACCTCTATAGCAGTACATAATACATATAATTATTGACTGTACA
TAGTACATTATGTCAAATTCATTCTTGACAGTATATCTATTATATATTCCTTACCATTAG
ATCAC-------------------------------------------------------
------------------------------------------------------------
------------------------------------------------------------
------------------------------------------------------------
------------------------------------------------------------
------------------------------------------------------------
------
>BtViip4_1F$1
------------------------TAGCAGTACATAATACATATAATTATTGACTGTACA
TAGTACATTATGTCAAATTCATTCTTGACAGTATATCTATTATATATTCCTTACCATTAG
ATCACGAGCTTAATTACCATGCCGCGT---------------------------------
------------------------------------------------------------
------------------------------------------------------------
------------------------------------------------------------
------------------------------------------------------------
------------------------------------------------------------
------
>BtViip4_1F$2
------------------------TAGCAGTACATAATACATATAATTATTGACTGTACA
TAGTACATTATGTCAAATTCATTCTTGACAGTATATCTATTATATATTCCTTACCATTAG
ATCACGAGCTTAATTACCATGCCGCGT---------------------------------
------------------------------------------------------------
------------------------------------------------------------
------------------------------------------------------------
------------------------------------------------------------
------------------------------------------------------------
------
>BtViip4_1F$3
-------------------CTCTATAGCAGTACATAATACATATAATTATTGACTGTACA
TAGTACATTATGTCAAATTCATTCTTGACAGTATATCTATTATATATTCCTTACCATTAG
ATCACGAGCTTAATTACCATGCCGCGT---------------------------------
------------------------------------------------------------
------------------------------------------------------------
------------------------------------------------------------
------------------------------------------------------------
------------------------------------------------------------
------
>BtViip4_2R$1
------------------------------------------------------------
------------------------------------------------------------
----------------------CGCGTGAAACCAGCAACCCGCTAGGCAGGGATCCCTCT
TCTCGCTCCGGGCCCATAAACCGTGGGGGTCGCTATCCAATGAATTTTACCAGGCATCTG
GTTCTTTCTTCAGGGCCATCTCATCTAAAACGGTCCATTCTT------------------
------------------------------------------------------------
------------------------------------------------------------
------------------------------------------------------------
------
>BtViip4_2R$2
------------------------------------------------------------
------------------------------------------------------------
----------------------CGCGTGAAACCAGCAACCCGCTAGGCAGGGATCCCTCT
TCTCGCTCCGGGCCCATAAACCGTGGGGGTCGCTATCCAATGAATTTTACCAGGCATCTG
GTTCTTTCTTCAGGGCCATCTCATCTAAAACGGTCCATTCTTTCCTCTTAAATAAGAC--
------------------------------------------------------------
------------------------------------------------------------
------------------------------------------------------------
------
>BtViip4_2R$3
------------------------------------------------------------
------------------------------------------------------------
----------------------CGCGTGAAACCAGCAACCCGCTAGGCAGGGATCCCTCT
TCTCGCTCCGGGCCCATAAACCGTGGGGGTCGCTATCCAATGAATTTTACCAGGCATCTG
GTTCTTTCTTCAGGGCCATCTCATCTAAAACGGTCCATTCTTTCCTCTTAAATAAGAC--
------------------------------------------------------------
------------------------------------------------------------
------------------------------------------------------------
------
>BtViip4_2R$4
------------------------------------------------------------
------------------------------------------------------------
----------------------CGCGTGAAACCAGCAACCCGCTAGGCAGGGATCCCTCT
TCTCGCTCCGGGCCCATAAACCGTGGGGGTCGCTATCCAATGAATTTTACCA--------
------------------------------------------------------------
------------------------------------------------------------
------------------------------------------------------------
------------------------------------------------------------
------
>BtViip4_2R$5
------------------------------------------------------------
------------------------------------------------------------
----------------------CGCGTGAAACCAGCAACCCGCTAGGCAGGGATCCCTCT
TCTCGCTCCGGGCCCATAAACCGTGGGGGTCGCTATCCAATGAATTTTACCAGGCATCTG
GTTCTTTCTTCAGGGCCATCTCATCTAAAACGGTCCATTCTT------------------
------------------------------------------------------------
------------------------------------------------------------
------------------------------------------------------------
------
>BtViip4_2F$1
------------------------------------------------------------
------------------------------------------------------------
----------------------------------------------------ATCCCTCT
TCTCGCTCCGGGCCCATAAACCGTGGGGGTCGCTATCCAATGAATTTTACCAGGCATCTG
GTTCTTTCTTCAGGGCCATCTCATCTAAAACGGTCCATTCTTTCCTCTTAAATAAGACAT
CTCGATGGACTAATGGCTAA----------------------------------------
------------------------------------------------------------
------------------------------------------------------------
------
>BtViip4_2F$2
------------------------------------------------------------
------------------------------------------------------------
----------------------------------------------GCAGGGATCCCTCT
TCTCGCTCCGGGCCCATAAACCGTGGGGGTCGCTATCCAATGAATTTTACCAGGCATCTG
GTTCTTTCTTCAGGGCCATCTCATCTAAAACGGTCCATTCTTTCCTCTTAAATAAGACAT
CTCGATGGACTAATGGCTAA----------------------------------------
------------------------------------------------------------
------------------------------------------------------------
------
>BtViip4_2F$3
------------------------------------------------------------
------------------------------------------------------------
---------------------------------------CCGCTAGGCAGGGATCCCTCT
TCTCGCTCCGGGCCCATAAACCGTGGGGGTCGCTATCCAATGAATTTTACCAGGCATCTG
GTTCTTTCTTCAGGGCCATCTCATCTAAAACGGTCCATTCTTTCCTCTTAAATAAGACAT
CTCGATGGACTAATGGCTAA----------------------------------------
------------------------------------------------------------
------------------------------------------------------------
------
>BtViip4_2F$4
------------------------------------------------------------
------------------------------------------------------------
---------------------------------------------GGCAGGGATCCCTCT
TCTCGCTCCGGGCCCATAAACCGTGGGGGTCGCTATCCAATGAATTTTACCAGGCATCTG
GTTCTTTCTTCAGGGCCATCTCATCTAAAACGGTCCATTCTTTCCTCTTAAATAAGACAT
CTCGATGGACTAATGGCTAA----------------------------------------
------------------------------------------------------------
------------------------------------------------------------
------
>BtViip4_2F$5
------------------------------------------------------------
------------------------------------------------------------
-------------------------------------------------GGGATCCCTCT
TCTCGCTCCGGGCCCATAAACCGTGGGGGTCGCTATCCAATGAATTTTACCAGGCATCTG
GTTCTTTCTTCAGGGCCATCTCATCTAAAACGGTCCATTCTTTCCTCTTAAATAAGACAT
CTCGATGGACTAATGGCTAA----------------------------------------
------------------------------------------------------------
------------------------------------------------------------
------
>BtViip4_3R$1
------------------------------------------------------------
------------------------------------------------------------
------------------------------------------------------------
------------------------------------------------------------
------------------------------------------------------------
----------------CTAATCAGCCCATGCTCACACATAACTGTGCTGTCATACATTTG
GTATTTTTTTATTTTGGGGGATGCTTGGACTCAGCTATGGCCGTCAAAGGCCCTGACCCG
GAGCATCTATTGTAGCTGGACTTAACTGCATCT---------------------------
------
>BtViip4_3R$2
------------------------------------------------------------
------------------------------------------------------------
------------------------------------------------------------
------------------------------------------------------------
------------------------------------------------------------
----------------CTAATCAGCCCATGCTCACACATAACTGTGCTGTCATACATTTG
GTATTTTTTTATTTTGGGGGATGCTTGGACTCAGCTATGGCCGTCAAAGGCCCTGACCCG
GAGCATCTATTGTAGCTGGACTTAACTGCATCTT--------------------------
------
>BtViip4_3R$3
------------------------------------------------------------
------------------------------------------------------------
------------------------------------------------------------
------------------------------------------------------------
------------------------------------------------------------
----------------CTAATCAGCCCATGCTCACACATAACTGTGCTGTCATACATTTG
GTATTTTTTTATTTTGGGGGATGCTTGGACTCAGCTATGGCCGTCAAAGGCCCTGACCCG
GAGCATCTATTGTAGCTGGACTTAACTGCATCTTGAGCACCAGCATAA------------
------
>BtViip4_3R$4
------------------------------------------------------------
------------------------------------------------------------
------------------------------------------------------------
------------------------------------------------------------
------------------------------------------------------------
----------------CTAATCAGCCCATGCTCACACATAACTGTGCTGTCATACATTTG
GTATTTTTTTATTTTGGGGGATGCTTGGACTCAGCTATGGCCGTCAAAGGCCCTGACCCG
GAGCATCTATTGTAGCTGGACTTAACTGCATCT---------------------------
------
>BtViip4_3F$1
------------------------------------------------------------
------------------------------------------------------------
------------------------------------------------------------
------------------------------------------------------------
------------------------------------------------------------
-------------------------------------ATAACTGTGCTGTCATACATTTG
GTATTTTTTTATTTTGGGGGATGCTTGGACTCAGCTATGGCCGTCAAAGGCCCTGACCCG
GAGCATCTATTGTAGCTGGACTTAACTGCATCTTGAGCACCAGCATAATGATAAGCGTGG
ACATTA
>BtViip4_3F$2
------------------------------------------------------------
------------------------------------------------------------
------------------------------------------------------------
------------------------------------------------------------
------------------------------------------------------------
------------------------------------------------------------
----------------GGGGATGCTTGGACTCAGCTATGGCCGTCAAAGGCCCTGACCCG
GAGCATCTATTGTAGCTGGACTTAACTGCATCTTGAGCACCAGCATAATGATAAGCGTGG
ACATTA
>BtViip4_3F$3
------------------------------------------------------------
------------------------------------------------------------
------------------------------------------------------------
------------------------------------------------------------
------------------------------------------------------------
------------------------------------------------------------
-----------------------------------------------------------G
GAGCATCTATTGTAGCTGGACTTAACTGCATCTTGAGCACCAGCATAATGATAAGCGTGG
ACATTA
>BtViip4_3F$4
------------------------------------------------------------
------------------------------------------------------------
------------------------------------------------------------
------------------------------------------------------------
------------------------------------------------------------
-------------------------------------ATAACTGTGCTGTCATACATTTG
GTATTTTTTTATTTTGGGGGATGCTTGGACTCAGCTATGGCCGTCAAAGGCCCTGACCCG
GAGCATCTATTGTAGCTGGACTTAACTGCATCTTGAGCACCAGCATAATGATAAGCGTGG
ACATTA
>BtViip5_1R$1
ATATAAGCAAGTACATGACCTCTATAGCAGTACATAATACATATAATTATTGACTGTACA
TAGTACATTATGTCAAATTTATTCTTGATAGTATATCTATTATATATTCCTTACCAT---
------------------------------------------------------------
------------------------------------------------------------
------------------------------------------------------------
------------------------------------------------------------
------------------------------------------------------------
------------------------------------------------------------
------
>BtViip5_1R$2
ATATAAGCAAGTACATGACCTCTATAGCAGTACATAATACATATAATTATTGACTGTACA
TAGTACATTATGTCAAATTTATTCTTGATAGTATATCTATTATATATTCCTTACCAT---
------------------------------------------------------------
------------------------------------------------------------
------------------------------------------------------------
------------------------------------------------------------
------------------------------------------------------------
------------------------------------------------------------
------
>BtViip5_1F$1
------------------------TAGCAGTACATAATACATATAATTATTGACTGTACA
TAGTACATTATGTCAAATTTATTCTTGATAGTATATCTATTATATATTCCTTACCATTAG
ATCACGAGCTTAATTACCATGCCGCGT---------------------------------
------------------------------------------------------------
------------------------------------------------------------
------------------------------------------------------------
------------------------------------------------------------
------------------------------------------------------------
------
>BtViip5_1F$2
--------------------------GCAGTACATAATACATATAATTATTGACTGTACA
TAGTACATTATGTCAAATTTATTCTTGATAGTATATCTATTATATATTCCTTACCATTAG
ATCACGAGCTTAATTACCATGCCGCGT---------------------------------
------------------------------------------------------------
------------------------------------------------------------
------------------------------------------------------------
------------------------------------------------------------
------------------------------------------------------------
------
>BtViip5_2R$1
------------------------------------------------------------
------------------------------------------------------------
----------------------CGCGTGAAACCAGCAACCCGCTAGGCAGGGATCCCTCT
TCTCGCTCCGGGCCCATAAACCGTGGGGGTCGCTATCCAATGAATTTTACCAGGCATCTG
GTTCTTTCTTCAGGGCCATCTCATCTAAAACGGTCCATTCTTTCCTCT------------
------------------------------------------------------------
------------------------------------------------------------
------------------------------------------------------------
------
>BtViip5_2R$2
------------------------------------------------------------
------------------------------------------------------------
----------------------CGCGTGAAACCAGCAACCCGCTAGGCAGGGATCCCTCT
TCTCGCTCCGGGCCCATAAACCGTGGGGGTCGCTATCCAATGAATTTTACCAGGCATCTG
GTTCTTTCTTCAGGGCCATCTCATCTAAAACGGTCCATTCTT------------------
------------------------------------------------------------
------------------------------------------------------------
------------------------------------------------------------
------
>BtViip5_2F$1
------------------------------------------------------------
------------------------------------------------------------
----------------------------------------------------ATCCCTCT
TCTCGCTCCGGGCCCATAAACCGTGGGGGTCGCTATCCAATGAATTTTACCAGGCATCTG
GTTCTTTCTTCAGGGCCATCTCATCTAAAACGGTCCATTCTTTCCTCTTAAATAAGACAT
CTCGATGGACTAATGGCTAA----------------------------------------
------------------------------------------------------------
------------------------------------------------------------
------
>BtViip5_2F$2
------------------------------------------------------------
------------------------------------------------------------
----------------------------------------------------ATCCCTCT
TCTCGCTCCGGGCCCATAAACCGTGGGGGTCGCTATCCAATGAATTTTACCAGGCATCTG
GTTCTTTCTTCAGGGCCATCTCATCTAAAACGGTCCATTCTTTCCTCTTAAATAAGACAT
CTCGATGGACTAATGGCTAA----------------------------------------
------------------------------------------------------------
------------------------------------------------------------
------
>BtViip5_3R$1
------------------------------------------------------------
------------------------------------------------------------
------------------------------------------------------------
------------------------------------------------------------
------------------------------------------------------------
----------------CTAATCAGCCCATGCTCACACATAACTGTGCTGTCATACATTTG
GTATTTTTTTATTTTGGGGGATGCTTGGACTCAGCTATGGCCGTCAAAGGCCCTGACCCG
GAGCATCTATTGTAGCTGGACTTAACTGCATCT---------------------------
------
>BtViip5_3R$2
------------------------------------------------------------
------------------------------------------------------------
------------------------------------------------------------
------------------------------------------------------------
------------------------------------------------------------
----------------CTAATCAGCCCATGCTCACACATAACTGTGCTGTCATACATTTG
GTATTTTTTTATTTTGGGGGAT--------------------------------------
------------------------------------------------------------
------
>BtViip5_3R$3
------------------------------------------------------------
------------------------------------------------------------
------------------------------------------------------------
------------------------------------------------------------
------------------------------------------------------------
----------------------------------CACATAACTGTGCTGTCATACATTTG
GTATTTTTTTATTTTGGGGGATGCTTGGACTCAGCTATGGCCGTCAAAGGCCCTGACCCG
GAGCATCTATTGTAGCT-------------------------------------------
------
>BtViip5_3R$4
------------------------------------------------------------
------------------------------------------------------------
------------------------------------------------------------
------------------------------------------------------------
------------------------------------------------------------
----------------------------------CACATAACTGTGCTGTCATACATTTG
GTATTTTTTTATTTTGGGGGATGCTTGGACTCAGCTATGGCCGTCAAAGGCCCTGACCCG
GAGCATCTATTGTAGC--------------------------------------------
------
>BtViip5_3R$5
------------------------------------------------------------
------------------------------------------------------------
------------------------------------------------------------
------------------------------------------------------------
------------------------------------------------------------
----------------CTAATCAGCCCATGCTCACACATAACTGTGCTGTCATACATTTG
GTATTTTTTTATTTTGGGGGATGCTTGGACTCAGCTATGGCCGTCAAAGGCCCTGACCCG
GAGCATCTATTGTAGCTGGACTTAACTGCATCT---------------------------
------
>BtViip5_3F$1
------------------------------------------------------------
------------------------------------------------------------
------------------------------------------------------------
------------------------------------------------------------
------------------------------------------------------------
---------------------------------------------GCTGTCATACATTTG
GTATTTTTTTATTTTGGGGGATGCTTGGACTCAGCTATGGCCGTCAAAGGCCCTGACCCG
GAGCATCTATTGTAGCTGGACTTAACTGCATCTTGAGCACCAGCATAATGATAAGCGTGG
ACATTA
>BtViip5_3F$2
------------------------------------------------------------
------------------------------------------------------------
------------------------------------------------------------
------------------------------------------------------------
------------------------------------------------------------
--------------------------------------TAACTGTGCTGTCATACATTTG
GTATTTTTTTATTTTGGGGGATGCTTGGACTCAGCTATGGCCGTCAAAGGCCCTGACCCG
GAGCATCTATTGTAGCTGGACTTAACTGCATCTTGAGCACCAGCATAATGATAAGCGTGG
ACATTA
>BtViip5_3F$3
------------------------------------------------------------
------------------------------------------------------------
------------------------------------------------------------
------------------------------------------------------------
------------------------------------------------------------
----------------------------------CACATAACTGTGCTGTCATACATTTG
GTATTTTTTTATTTTGGGGGATGCTTGGACTCAGCTATGGCCGTCAAAGGCCCTGACCCG
GAGCATCTATTGTAGCTGGACTTAACTGCATCTTGAGCACCAGCATAATGATAAGC----
------
>BtViip5_3F$4
------------------------------------------------------------
------------------------------------------------------------
------------------------------------------------------------
------------------------------------------------------------
------------------------------------------------------------
---------------------------------------------GCTGTCATACATTTG
GTATTTTTTTATTTTGGGGGATGCTTGGACTCAGCTATGGCCGTCAAAGGCCCTGACCCG
GAGCATCTATTGTAGCTGGACTTAACTGCATCTTGAGCACCAGCATAATGATAAGCGTGG
ACATTA
>BtViip5_3F$5
------------------------------------------------------------
------------------------------------------------------------
------------------------------------------------------------
------------------------------------------------------------
------------------------------------------------------------
-------------------------------------ATAACTGTGCTGTCATACATTTG
GTATTTTTTTATTTTGGGGGATGCTTGGACTCAGCTATGGCCGTCAAAGGCCCTGACCCG
GAGCATCTATTGTAGCTGGACTTAACTGCATCTTGAGCACCAGCATAATGATAAGCGTGG
ACATTA
>BtViip6_1R$1
ATATAAGCAAGTACATGACCTCTATAGCAGTACATAATACATATAATTATTGACTGTACA
TAGTACATTATGTCAAATTCATTCTTGATAGTATATCTATTATATATTCCTTACCATTAG
ATCAC-------------------------------------------------------
------------------------------------------------------------
------------------------------------------------------------
------------------------------------------------------------
------------------------------------------------------------
------------------------------------------------------------
------
>BtViip6_1R$2
ATATAAGCAAGTACATGACCTCTATAGCAGTACATAATACATATAATTATTGACTGTACA
TAGTACATTATGTCAAATTCATTCTTGATAGTATATCTATTATATATTCCTTACCAT---
------------------------------------------------------------
------------------------------------------------------------
------------------------------------------------------------
------------------------------------------------------------
------------------------------------------------------------
------------------------------------------------------------
------
>BtViip6_1F$1
-----------------------------------AATACATATAATTATTGACTGTACA
TAGTACATTATGTCAAATTCATTCTTGATAGTATATCTATTATATATTCCTTACCATTAG
ATCACGAGCTTAATTACCATGCCGCGT---------------------------------
------------------------------------------------------------
------------------------------------------------------------
------------------------------------------------------------
------------------------------------------------------------
------------------------------------------------------------
------
>BtViip6_1F$2
----------------GACCTCTATAGCAGTACATAATACATATAATTATTGACTGTACA
TAGTACATTATGTCAAATTCATTCTTGATAGTATATCTATTATATATTCCTTACCATTAG
ATCACGAGCTTAATTACCATGCCGCGT---------------------------------
------------------------------------------------------------
------------------------------------------------------------
------------------------------------------------------------
------------------------------------------------------------
------------------------------------------------------------
------
>BtViip6_2R$1
------------------------------------------------------------
------------------------------------------------------------
----------------------CGCGTGAAACCAGCAACCCGCTAGGCAGGGATCCCTCT
TCTCGCTCCGGGCCCATAAACCGTGGGGGTCGCTATCCAATGAATTTTACCAGGCATCTG
GTTCTTTCTTCAGGGCCATCTCATCTAAAACGGTCCATTCTTTCCTCTTAAATAAGAC--
------------------------------------------------------------
------------------------------------------------------------
------------------------------------------------------------
------
>BtViip6_2R$2
------------------------------------------------------------
------------------------------------------------------------
----------------------CGCGTGAAACCAGCAACCCGCTAGGCAGGGATCCCTCT
TCTCGCTCCGGGCCCATAAACCGTGGGGGTCGCTATCCAATGAATTTTACCAGGCATCTG
GTTCTTTCTTCAGGGCCATCTCATCTAAAACGGTCCATTCTT------------------
------------------------------------------------------------
------------------------------------------------------------
------------------------------------------------------------
------
>BtViip6_2R$3
------------------------------------------------------------
------------------------------------------------------------
----------------------CGCGTGAAACCAGCAACCCGCTAGGCAGGGATCCCTCT
TCTCGCTCCGGGCCCATAAACCGTGGGGGTCGCTATCCAATGAATTTTACCAGGCATCTG
GTTCTTTCTTCAGGGCCATCTCATCTAAAACGGTCCATTCTTTCCTCTTAAATAAGA---
------------------------------------------------------------
------------------------------------------------------------
------------------------------------------------------------
------
>BtViip6_2F$1
------------------------------------------------------------
------------------------------------------------------------
----------------------------------------------GCAGGGATCCCTCT
TCTCGCTCCGGGCCCATAAACCGTGGGGGTCGCTATCCAATGAATTTTACCAGGCATCTG
GTTCTTTCTTCAGGGCCATCTCATCTAAAACGGTCCATTCTTTCCTCTTAAATAAGACAT
CTCGATGGACTAATGGCTAA----------------------------------------
------------------------------------------------------------
------------------------------------------------------------
------
>BtViip6_2F$2
------------------------------------------------------------
------------------------------------------------------------
----------------------------------------------------ATCCCTCT
TCTCGCTCCGGGCCCATAAACCGTGGGGGTCGCTATCCAATGAATTTTACCAGGCATCTG
GTTCTTTCTTCAGGGCCATCTCATCTAAAACGGTCCATTCTTTCCTCTTAAATAAGACAT
CTCGATGGACTAATGGCTAA----------------------------------------
------------------------------------------------------------
------------------------------------------------------------
------
>BtViip6_2F$3
------------------------------------------------------------
------------------------------------------------------------
----------------------------------------------------ATCCCTCT
TCTCGCTCCGGGCCCATAAACCGTGGGGGTCGCTATCCAATGAATTTTACCAGGCATCTG
GTTCTTTCTTCAGGGCCATCTCATCTAAAACGGTCCATTCTTTCCTCTTAAATAAGACAT
CTCGATGGACTAATGGCTAA----------------------------------------
------------------------------------------------------------
------------------------------------------------------------
------
>BtViip6_3R$1
------------------------------------------------------------
------------------------------------------------------------
------------------------------------------------------------
------------------------------------------------------------
------------------------------------------------------------
----------------CTAATCAGCCCATGCTCACACATAACTGTGCTGTCATACATTTG
GTATTTTTTTATTTTGGGGGATGCTTGGACTCAGCTATGGCCGTCAAAGGCCCTGACCCG
GAGCATCTATTGTAGCTGGACTTAACTGCATCT---------------------------
------
>BtViip6_3R$2
------------------------------------------------------------
------------------------------------------------------------
------------------------------------------------------------
------------------------------------------------------------
------------------------------------------------------------
----------------CTAATCAGCCCATGCTCACACATAACTGTGCTGTCATACATTTG
GTATTTTTTTATTTTGGGGGATGCTTGGACTCAGCTATGGCCGTCAAAGGCCCTGACCCG
GAGCATCTATTGTAGCTGGACTTAACTGCATCTTGAGCACCAGCATAA------------
------
>BtViip6_3R$3
------------------------------------------------------------
------------------------------------------------------------
------------------------------------------------------------
------------------------------------------------------------
------------------------------------------------------------
----------------CTAATCAGCCCATGCTCACACATAACTGTGCTGTCATACATTTG
GTATTTTTTTATTTTGGGGGATGCTTGGACTCAGCTATGGCCGTCAAAGGCCCTGACCCG
GAGCATCTATTGTAGCTGGACTTAACTGCATC----------------------------
------
>BtViip6_3F$1
------------------------------------------------------------
------------------------------------------------------------
------------------------------------------------------------
------------------------------------------------------------
------------------------------------------------------------
------------------------------------CATAACTGTGCTGTCATACATTTG
GTATTTTTTTATTTTGGGGGATGCTTGGACTCAGCTATGGCCGTCAAAGGCCCTGACCCG
GAGCATCTATTGTAGCTGGACTTAACTGCATCTTGAGCACCAGCATAATGATAAGCATGG
GCATTA
>BtViip6_3F$2
------------------------------------------------------------
------------------------------------------------------------
------------------------------------------------------------
------------------------------------------------------------
------------------------------------------------------------
--------------------------------------TAACTGTGCTGTCATACATTTG
GTATTTTTTTATTTTGGGGGATGCTTGGACTCAGCTATGGCCGTCAAAGGCCCTGACCCG
GAGCATCTATTGTAGCTGGACTTAACTGCATCTTGAGCACCAGCATAATGATAAGCATGG
GCATTA
>BtViip6_3F$3
------------------------------------------------------------
------------------------------------------------------------
------------------------------------------------------------
------------------------------------------------------------
------------------------------------------------------------
------------------------------------CATAACTGTGCTGTCATACATTTG
GTATTTTTTTATTTTGGGGGATGCTTGGACTCAGCTATGGCCGTCAAAGGCCCTGACCCG
GAGCATCTATTGTAGCTGGACTTAACTGCATCTTGAGCACCAGCATAATGATAAGCATGG
GCATTA
>BtViip7_1R$1
ATATAAGCAAGTACATGATCTCTATAGCAGTACATAATACATATAATTATTGACTGTACA
TAGTACATTATGTCAAATTCATTCTTGATAGTATATCTATTATATATTCCTTACCAT---
------------------------------------------------------------
------------------------------------------------------------
------------------------------------------------------------
------------------------------------------------------------
------------------------------------------------------------
------------------------------------------------------------
------
>BtViip7_1R$2
ATATAAGCAAGTACATGATCTCTATAGCAGTACATAATACATATAATTATTGACTGTACA
TAGTACATTATGTCAAATTCATTCTTGATAGTATATCTATTATATATTCCTTACCATTAG
ATCACGAG----------------------------------------------------
------------------------------------------------------------
------------------------------------------------------------
------------------------------------------------------------
------------------------------------------------------------
------------------------------------------------------------
------
>BtViip7_1F$1
------------------------TAGCAGTACATAATACATATAATTATTGACTGTACA
TAGTACATTATGTCAAATTCATTCTTGATAGTATATCTATTATATATTCCTTACCATTAG
ATCACGAGCTTAATTACCATGCCGCGT---------------------------------
------------------------------------------------------------
------------------------------------------------------------
------------------------------------------------------------
------------------------------------------------------------
------------------------------------------------------------
------
>BtViip7_1F$2
--------------ATGATCTCTATAGCAGTACATAATACATATAATTATTGACTGTACA
TAGTACATTATGTCAAATTCATTCTTGATAGTATATCTATTATATATTCCTTACCATTAG
ATCACGAGCTTAATTACCATGCCGCGT---------------------------------
------------------------------------------------------------
------------------------------------------------------------
------------------------------------------------------------
------------------------------------------------------------
------------------------------------------------------------
------
>BtViip7_2R$1
------------------------------------------------------------
------------------------------------------------------------
----------------------CGCGTGAAACCAGCAACCCGCTAGGCAGGGATCCCTCT
TCTCGCTCCGGGCCCATAAACCGTGGGGGTCGCTATCCAATGAATTTTACCAGGCATCTG
GTTCTTTCTTCAGGGCCAT-----------------------------------------
------------------------------------------------------------
------------------------------------------------------------
------------------------------------------------------------
------
>BtViip7_2R$2
------------------------------------------------------------
------------------------------------------------------------
----------------------CGCGTGAAACCAGCAACCCGCTAGGCAGGGATCCCTCT
TCTCGCTCCGGGCCCATAAACCGTGGGGGTCGCTATCCAATGAATTTTACCAGGCATCTG
GTTCTTTCTTCAGGGCCATCTCATCTAAAACGGTCCAT----------------------
------------------------------------------------------------
------------------------------------------------------------
------------------------------------------------------------
------
>BtViip7_2R$3
------------------------------------------------------------
------------------------------------------------------------
----------------------CGCGTGAAACCAGCAACCCGCTAGGCAGGGATCCCTCT
TCTCGCTCCGGGCCCATAAACCGTGGGGGTCGCTATCCAATGAATTTTACCAGGCATCTG
GTTCTTTCTTCAGGGCCATCTCATCTAAAACGGTCCATTCTTTCCTCTTAAATAAGA---
------------------------------------------------------------
------------------------------------------------------------
------------------------------------------------------------
------
>BtViip7_2F$1
------------------------------------------------------------
------------------------------------------------------------
--------------------------------------CCCGCTAGGCAGGGATCCCTCT
TCTCGCTCCGGGCCCATAAACCGTGGGGGTCGCTATCCAATGAATTTTACCAGGCATCTG
GTTCTTTCTTCAGGGCCATCTCATCTAAAACGGTCCATTCTTTCCTCTTAAATAAGACAT
CTCGATGGACTAATGACTAA----------------------------------------
------------------------------------------------------------
------------------------------------------------------------
------
>BtViip7_2F$2
------------------------------------------------------------
------------------------------------------------------------
------------------------------------------------AGGGATCCCTCT
TCTCGCTCCGGGCCCATAAACCGTGGGGGTCGCTATCCAATGAATTTTACCAGGCATCTG
GTTCTTTCTTCAGGGCCATCTCATCTAAAACGGTCCATTCTTTCCTCTTAAATAAGACAT
CTCGATGGACTAATGACTAA----------------------------------------
------------------------------------------------------------
------------------------------------------------------------
------
>BtViip7_2F$3
------------------------------------------------------------
------------------------------------------------------------
-----------------------------------------------------TCCCTCT
TCTCGCTCCGGGCCCATAAACCGTGGGGGTCGCTATCCAATGAATTTTACCAGGCATCTG
GTTCTTTCTTCAGGGCCATCTCATCTAAAACGGTCCATTCTTTCCTCTTAAATAAGACAT
CTCGATGGACTAATGACTAA----------------------------------------
------------------------------------------------------------
------------------------------------------------------------
------
>BtViip7_3R$1
------------------------------------------------------------
------------------------------------------------------------
------------------------------------------------------------
------------------------------------------------------------
------------------------------------------------------------
----------------CTAATCAGCCCATGCTCACACATAACTGTGCTGTCATACATTTG
GTATTTTTTTATTTTGGGGGATGCTTGGACTCAGCTATGGCCGTCAAAGGCCCTGACCCG
GAGCATCTATTGTAGCTGGACTTAACTGCATCT---------------------------
------
>BtViip7_3R$2
------------------------------------------------------------
------------------------------------------------------------
------------------------------------------------------------
------------------------------------------------------------
------------------------------------------------------------
----------------CTAATCAGCCCATGCTCACACATAACTGTGCTGTCATACATTTG
GTATTTTTTTATTTTGGGGGATGCTTGGACTCAGCTATGGCCGTCAAAGGCCCTGACCCG
GAGCATCTATTGTAGCTGGACTTAACTGCATCT---------------------------
------
>BtViip7_3F$1
------------------------------------------------------------
------------------------------------------------------------
------------------------------------------------------------
------------------------------------------------------------
------------------------------------------------------------
---------------------------------------AACTGTGCTGTCATACATTTG
GTATTTTTTTATTTTGGGGGATGCTTGGACTCAGCTATGGCCGTCAAAGGCCCTGACCCG
GAGCATCTATTGTAGCTGGACTTAACTGCATCTTGAGCACCAGCATAATGATAAGCGTGG
ACATTA
>BtViip7_3F$2
------------------------------------------------------------
------------------------------------------------------------
------------------------------------------------------------
------------------------------------------------------------
------------------------------------------------------------
------------------------------------CATAACTGTGCTGTCATACATTTG
GTATTTTTTTATTTTGGGGGATGCTTGGACTCAGCTATGGCCGTCAAAGGCCCTGACCCG
GAGCATCTATTGTAGCTGGACTTAACTGCATCTTGAGCACCAGCATAATGATAAGCGTGG
ACATTA
>BtViip8_1R$1
ATATAAGCAAGTACATGACCTCTATAGCAGTACATAATACATATAATTATTGACTGTACA
TAGTACATTATGTCAAATTCATTCTTGATAGTATATCTATTACATATTCCTTACCAT---
------------------------------------------------------------
------------------------------------------------------------
------------------------------------------------------------
------------------------------------------------------------
------------------------------------------------------------
------------------------------------------------------------
------
>BtViip8_1R$2
ATATAAGCAAGTACATGACCTCTATAGCAGTACATAATACATATAATTATTGACTGTACA
TAGTACATTATGTCAAATTCATTCTTGATAGTATATCTATTACATATTCCTTACCATTAG
ATCACGAGC---------------------------------------------------
------------------------------------------------------------
------------------------------------------------------------
------------------------------------------------------------
------------------------------------------------------------
------------------------------------------------------------
------
>BtViip8_1F$1
----------------GACCTCTATAGCAGTACATAATACATATAATTATTGACTGTACA
TAGTACATTATGTCAAATTCATTCTTGATAGTATATCTATTACATATTCCTTACCATTAG
ATCACGAGCTTAATTACCATGCCGCGT---------------------------------
------------------------------------------------------------
------------------------------------------------------------
------------------------------------------------------------
------------------------------------------------------------
------------------------------------------------------------
------
>BtViip8_1F$2
--------------------------------CATAATACATATAATTATTGACTGTACA
TAGTACATTATGTCAAATTCATTCTTGATAGTATATCTATTACATATTCCTTACCATTAG
ATCACGAGCTTAATTACCATGCCGCGT---------------------------------
------------------------------------------------------------
------------------------------------------------------------
------------------------------------------------------------
------------------------------------------------------------
------------------------------------------------------------
------
>BtViip8_2R$1
------------------------------------------------------------
------------------------------------------------------------
----------------------CGCGTGAAACCAGCAACCCGCTAGGCAGGGATCCCTCT
TCTCGCTCCGGGCCCATAAACCGTGGGGGTCGCTATCTAATGAATTTTACCAGGCATCTG
GTTCTTTCTTCAGGGCCATCTCATCTAAAACGGTCCATTCTT------------------
------------------------------------------------------------
------------------------------------------------------------
------------------------------------------------------------
------
>BtViip8_2R$2
------------------------------------------------------------
------------------------------------------------------------
----------------------CGCGTGAAACCAGCAACCCGCTAGGCAGGGATCCCTCT
TCTCGCTCCGGGCCCATAAACCGTGGGGGTCGCTATCTAATGAATTTTACCAGGCATCTG
GTTCTTTCTTCAGGGCCATCTCATCTAAAACGGTCCATTCTTTCCTCTTAAATAAGA---
------------------------------------------------------------
------------------------------------------------------------
------------------------------------------------------------
------
>BtViip8_2F$1
------------------------------------------------------------
------------------------------------------------------------
----------------------------------------------------ATCCCTCT
TCTCGCTCCGGGCCCATAAACCGTGGGGGTCGCTATCTAATGAATTTTACCAGGCATCTG
GTTCTTTCTTCAGGGCCATCTCATCTAAAACGGTCCATTCTTTCCTCTTAAATAAGACAT
CTCGATGGACTAATGGCTAA----------------------------------------
------------------------------------------------------------
------------------------------------------------------------
------
>BtViip8_2F$2
------------------------------------------------------------
------------------------------------------------------------
------------------------------------------------------------
--------CGGGCCCATAAACCGTGGGGGTCGCTATCTAATGAATTTTACCAGGCATCTG
GTTCTTTCTTCAGGGCCATCTCATCTAAAACGGTCCATTCTTTCCTCTTAAATAAGACAT
CTCGATGGACTAATGGCTAA----------------------------------------
------------------------------------------------------------
------------------------------------------------------------
------
>BtViip8_3R$1
------------------------------------------------------------
------------------------------------------------------------
------------------------------------------------------------
------------------------------------------------------------
------------------------------------------------------------
----------------CTAATCAGCCCATGCTCACACATAACTGTGCTGTCATACATTTG
GTATTTTTTTATTTTGGGGGATGCTTGGACTCAGCTATGGCCGTCAAAGGCCCTGACCCG
GAGCATCTATTGTAGCTGGACTTAACTGCATCTTGAGCACCAGCA---------------
------
>BtViip8_3R$2
------------------------------------------------------------
------------------------------------------------------------
------------------------------------------------------------
------------------------------------------------------------
------------------------------------------------------------
----------------CTAATCAGCCCATGCTCACACATAACTGTGCTGTCATACATTTG
GTATTTTTTTATTTTGGGGGATGCTTGGACTCAGCTATGGCCGTCAAAGGCCCTGACCCG
GAGCATCTATTGTAGCTGGACTTAACTGCATCT---------------------------
------
>BtViip8_3F$1
------------------------------------------------------------
------------------------------------------------------------
------------------------------------------------------------
------------------------------------------------------------
------------------------------------------------------------
-----------------------------------ACATAACTGTGCTGTCATACATTTG
GTATTTTTTTATTTTGGGGGATGCTTGGACTCAGCTATGGCCGTCAAAGGCCCTGACCCG
GAGCATCTATTGTAGCTGGACTTAACTGCATCTTGAGCACCAGCATAATGATAAGCATGG
ACATTA
>BtViip8_3F$2
------------------------------------------------------------
------------------------------------------------------------
------------------------------------------------------------
------------------------------------------------------------
------------------------------------------------------------
----------------------------------------ACTGTGCTGTCATACATTTG
GTATTTTTTTATTTTGGGGGATGCTTGGACTCAGCTATGGCCGTCAAAGGCCCTGACCCG
GAGCATCTATTGTAGCTGGACTTAACTGCATCTTGAGCACCAGCATAATGATAAGCATGG
ACATTA
>BtAA1_5R$1
AAAACAATAAATACATCCAATCTATTACATTATGCTTAGGAGCCATTACCACACTATTTA
CAGCAATATGCGCCCTCACCCAAAATGACATTAAAAAAATCATCGCCTTCTCCACATCCA
GTCAACTG----------------------------------------------------
-
>BtAA1_5R$2
AAAACAATAAATACATCCAATCTATTACATTATGCTTAGGAGCCATTACCACACTATTTA
CAGCAATATGCGCCCTCACCCAAAATGACATTAAAAAAATCATCGCCTTCTCCACATCCA
GTCAACTG----------------------------------------------------
-
>BtAA1_5F$1
------------------------------------------------------------
-------------CCTCACCCAAAATGACATTAAAAAAATCATCGCCTTCTCCACATCCA
GTCAACTGGGCCTTATAATAGTAACTATTGGCATTAACCAACCTTACCTAGCTTTCCTCC
A
>BtAA1_5F$2
------------------------------------------------------------
-------------CCTCACCCAAAATGACATTAAAAAAATCATCGCCTTCTCCACATCCA
GTCAACTGGGCCTTATAATAGTAACTATTGGCATTAACCAACCTTACCTAGCTTTCCTCC
A
>BtAA2_5R$1
AAAACAATAAATACATCCAATCTATTACATTATGCTTAGGAGCCATTACCACACTATTTA
CAGCAATATGCGCCCTCACCCAAAATGACATTAAAAAAATCATCGCCTTCTCCACATCCA
GTCAACTG----------------------------------------------------
-
>BtAA2_5R$2
AAAACAATAAATACATCCAATCTATTACATTATGCTTAGGAGCCATTACCACACTATTTA
CAGCAATATGCGCCCTCACCCAAAATGACATTAAAAAAATCATCGCCTTCTCCACATCCA
GTCAACTG----------------------------------------------------
-
>BtAA2_5F$1
------------------------------------------------------------
-------------CCTCACCCAAAATGACATTAAAAAAATCATCGCCTTCTCCACATCCA
GTCAACTGGGCCTTATAATAGTAACTATTGGCATTAACCAACCTTACCTAGCTTTCCTCC
A
>BtAA2_5F$2
------------------------------------------------------------
-------------CCTCACCCAAAATGACATTAAAAAAATCATCGCCTTCTCCACATCCA
GTCAACTGGGCCTTATAATAGTAACTATTGGCATTAACCAACCTTACCTAGCTTTCCTCC
A
>BtAA3_5R$1
AAAACAATAAATACATCCAATCTATTACATTATGCTTAGGAGCCATTACCACACTATTTA
CAGCAATATGCGCCCTCACCCAAAATGACATTAAAAAAATCATCGCCTTCTCCACATCCA
GTCAACTG----------------------------------------------------
-
>BtAA3_5R$2
AAAACAATAAATACATCCAATCTATTACATTATGCTTAGGAGCCATTACCACACTATTTA
CAGCAATATGCGCCCTCACCCAAAATGACATTAAAAAAATCATCGCCTTCTCCACATCCA
GTCAACTG----------------------------------------------------
-
>BtAA3_5F$1
------------------------------------------------------------
-------------CCTCACCCAAAATGACATTAAAAAAATCATCGCCTTCTCCACATCCA
GTCAACTGGGCCTTATAATAGTAACTATTGGCATTAACCAACCTTACCTAGCTTTCCTCC
A
>BtAA3_5F$2
------------------------------------------------------------
-------------CCTCACCCAAAATGACATTAAAAAAATCATCGCCTTCTCCACATCCA
GTCAACTGGGCCTTATAATAGTAACTATTGGCATTAACCAACCTTACCTAGCTTTCCTCC
A
>BtAA4_5R$1
AAAACAATAAATACATCCAATCTATTACATTATGCTTAGGAGCCATTACCACACTATTTA
CAGCAATATGCGCCCTCACCCAAAATGACATTAAAAAAATCATCGCCTTCTCCACATCCA
GTCAACTG----------------------------------------------------
-
>BtAA4_5R$2
AAAACAATAAATACATCCAATCTATTACATTATGCTTAGGAGCCATTACCACACTATTTA
CAGCAATATGCGCCCTCACCCAAAATGACATTAAAAAAATCATCGCCTTCTCCACATCCA
GTCAACTG----------------------------------------------------
-
>BtAA4_5F$1
------------------------------------------------------------
-------------CCTCACCCAAAATGACATTAAAAAAATCATCGCCTTCTCCACATCCA
GTCAACTGGGCCTTATAATAGTAACTATTGGCATTAACCAACCTTACCTAGCTTTCCTCC
A
>BtAA4_5F$2
------------------------------------------------------------
-------------CCTCACCCAAAATGACATTAAAAAAATCATCGCCTTCTCCACATCCA
GTCAACTGGGCCTTATAATAGTAACTATTGGCATTAACCAACCTTACCTAGCTTTCCTCC
A
>BtAA5_5R$1
AAAACAATAAATACATCCAATCTATTACATTATGCTTAGGAGCCATTACCACACTATTTA
CAGCAATATGCGCCCTCACCCAAAATGACATTAAAAAAATCATCGCCTTCTCCACATCCA
GTCAACTG----------------------------------------------------
-
>BtAA5_5R$2
AAAACAATAAATACATCCAATCTATTACATTATGCTTAGGAGCCATTACCACACTATTTA
CAGCAATATGCGCCCTCACCCAAAATGACATTAAAAAAATCATCGCCTTCTCCACATCCA
GTCAACTGG---------------------------------------------------
-
>BtAA5_5F$1
------------------------------------------------------------
-------------CCTCACCCAAAATGACATTAAAAAAATCATCGCCTTCTCCACATCCA
GTCAACTGGGCCTTATAATAGTAACTATTGGCATTAACCAACCTTACCTAGCTTTCCTCC
A
>BtAA5_5F$2
------------------------------------------------------------
-------------CCTCACCCAAAATGACATTAAAAAAATCATCGCCTTCTCCACATCCA
GTCAACTGGGCCTTATAATAGTAACTATTGGCATTAACCAACCTTACCTAGCTTTCCTCC
A
>BtAA6_5R$1
AAAACAATAAATACATCCAATCTATTACATTATGCTTAGGAGCCATTACCACACTATTTA
CAGCAATATGCGCCCTCACCCAAAATGACATTAAAAAAATCATCGCCTTCTCCACATCCA
GTCAACTG----------------------------------------------------
-
>BtAA6_5R$2
AAAACAATAAATACATCCAATCTATTACATTATGCTTAGGAGCCATTACCACACTATTTA
CAGCAATATGCGCCCTCACCCAAAATGACATTAAAAAAATCATCGCCTTCTCCACATCCA
GTCAACTG----------------------------------------------------
-
>BtAA6_5F$1
------------------------------------------------------------
-------------CCTCACCCAAAATGACATTAAAAAAATCATCGCCTTCTCCACATCCA
GTCAACTGGGCCTTATAATAGTAACTATTGGCATTAACCAACCTTACCTAGCTTTCCTCC
A
>BtAsv1_5R$1
AAAACAATAAATACATCCAATCTATTACATTATGCTTAGGAGCCATTACCACACTATTTA
CAGCAATATGCGCCCTCACCCAAAATGACATTAAAAAAATCATCGCCTTCTCCACATCCA
GTCAACTGGGCCTTATAATAGTAACTATTGGCATTAACCAAC------------------
-
>BtAsv1_5R$2
AAAACAATAAATACATCCAATCTATTACATTATGCTTAGGAGCCATTACCACACTATTTA
CAGCAATATGCGCCCTCACCCAAAATGACATTAAAAAAATCATCGCCTTCTCCACATCCA
GTCAACTGGGCCTTATAATAGTAACTATTGGCATTAACCAAC------------------
-
>BtAsv1_5F$1
----------------------------ATTATGCTTAGGAGCCATTACCACACTATTTA
CAGCAATATGCGCCCTCACCCAAAATGACATTAAAAAAATCATCGCCTTCTCCACATCCA
GTCAACTGGGCCTTATAATAGTAACTATTGGCATTAACCAACCTTACCTAGCTTTCCTCC
A
>BtAsv1_5F$2
-----------------------------TTATGCTTAGGAGCCATTACCACACTATTTA
CAGCAATATGCGCCCTCACCCAAAATGACATTAAAAAAATCATCGCCTTCTCCACATCCA
GTCAACTGGGCCTTATAATAGTAACTATTGGCATTAACCAACCTTACCTAGCTTTCCTCC
A
>BtHam2_5R$1
AAAACAATAAATACATCCAATCTATTACATTATGCTTAGGAGCCATTACCACACTATTTA
CAGCAATATGCGCCCTCACCCAAAATGACATTAAAAAAATCATCGCCTTCTCCACATCCA
GTCAACTG----------------------------------------------------
-
>BtHam2_5R$2
AAAACAATAAATACATCCAATCTATTACATTATGCTTAGGAGCCATTACCACACTATTTA
CAGCAATATGCGCCCTCACCCAAAATGACATTAAAAAAATCATCGCCTTCTCCACATCCA
GTCAACTG----------------------------------------------------
-
>BtHam2_5F$1
------------------------------------------------------------
-------ATGCGCCCTCACCCAAAATGACATTAAAAAAATCATCGCCTTCTCCACATCCA
GTCAACTGGGCCTTATAATAGTAACTATTGGCATTAACCAACCTTACCTAGCTTTCCTCC
A
>BtHam2_5F$2
------------------------------------------------------------
--------------------------GACATTAAAAAAATCATCGCCTTCTCCACATCCA
GTCAACTGGGCCTTATAATAGTAACTATTGGCATTAACCAACCTTACCTAGCTTTCCTCC
A
>BtHame1_5R$1
AAAACAATAAATACATCCAATCTATTACATTATGCTTAGGAGCCATTACCACACTATTTA
CAGCAATATGCGCCCTCACCCAAAATGACATTAAAAAAATCATCGCCTTCTCCACATCCA
GTCAACTG----------------------------------------------------
-
>BtHame1_5R$2
AAAACAATAAATACATCCAATCTATTACATTATGCTTAGGAGCCATTACCACACTATTTA
CAGCAATATGCGCCCTCACCCAAAATGACATTAAAAAAATCATCGCCTTCTCCACATCCA
GTCAACTG----------------------------------------------------
-
>BtHame1_5F$1
------------------------------------------------------------
-----ATATGCGCCCTCACCCAAAATGACATTAAAAAAATCATCGCCTTCTCCACATCCA
GTCAACTGGGCCTTATAATAGTAACTATTGGCATTAACCAACCTTACCTAGCTTTCCTCC
A
>BtHame1_5F$2
------------------------------------------------------------
-------------------------TGACATTAAAAAAATCATCGCCTTCTCCACATCCA
GTCAACTGGGCCTTATAATAGTAACTATTGGCATTAACCAACCTTACCTAGCTTTCCTCC
A
>BtHel1_5R$1
AAAACAATAAATACATCCAATCTATTACATTATGCTTAGGAGCCATTACCACACTATTTA
CAGCAATATGCGCCCTCACCCAAAATGACATTAAAAAAATCATCGCCTTCTCCACATCCA
GTCAACTG----------------------------------------------------
-
>BtHel1_5R$2
AAAACAATAAATACATCCAATCTATTACATTATGCTTAGGAGCCATTACCACACTATTTA
CAGCAATATGCGCCCTCACCCAAAATGACATTAAAAAAATCATCGCCTTCTCCACATCCA
GTCAACTG----------------------------------------------------
-
>BtHel1_5F$1
------------------------------------------------------------
-------------CCTCACCCAAAATGACATTAAAAAAATCATCGCCTTCTCCACATCCA
GTCAACTGGGCCTTATAATAGTAACTATTGGCATTAACCAACCTTACCTAGCTTTCCTCC
A
>BtHel1_5F$2
------------------------------------------------------------
-------------CCTCACCCAAAATGACATTAAAAAAATCATCGCCTTCTCCACATCCA
GTCAACTGGGCCTTATAATAGTAACTATTGGCATTAACCAACCTTACCTAGCTTTCCTCC
A
>BtHel2_5R$1
AAAACAATAAATACATCCAATCTATTACATTATGCTTAGGAGCCATTACCACACTATTTA
CAGCAATATGCGCCCTCACCCAAAATGACATTAAAAAAATCATCGCCTTCTCCACATCCA
GTCAACTG----------------------------------------------------
-
>BtHel2_5R$2
AAAACAATAAATACATCCAATCTATTACATTATGCTTAGGAGCCATTACCACACTATTTA
CAGCAATATGCGCCCTCACCCAAAATGACATTAAAAAAATCATCGCCTTCTCCACATCCA
GTCAACTGG---------------------------------------------------
-
>BtHel2_5F$1
------------------------------------------------------------
CAGCAATATGCGCCCTCACCCAAAATGACATTAAAAAAATCATCGCCTTCTCCACATCCA
GTCAACTGGGCCTTATAATAGTAACTATTGGCATTAACCAACCTTACCTAGCTTTCCTCC
A
>BtHel2_5F$2
------------------------------------------------------------
-------------CCTCACCCAAAATGACATTAAAAAAATCATCGCCTTCTCCACATCCA
GTCAACTGGGCCTTATAATAGTAACTATTGGCATTAACCAACCTTACCTAGCTTTCCTCC
A
>Btkok1_5R$1
AAAACAATAAATACATCCAATCTATTACATTATGCTTAGGAGCCATTACCACACTATTTA
CAGCAATATGCGCCCTCACCCAAAATGACATTAAAAAAATCATCGCCTTCTCCACATCCA
GTCAACTG----------------------------------------------------
-
>BtKok1_5R$2
-----------------------ATTACATTATGCTTAGGAGCCATTACCACACTATTTA
CAGCAATATGCGCCCTCACCCAAAAT----------------------------------
------------------------------------------------------------
-
>Btkok1_5F$1
------------------------------------------------------------
-----ATATGCGCCCTCACCCAAAATGACATTAAAAAAATCATCGCCTTCTCCACATCCA
GTCAACTGGGCCTTATAATAGTAACTATTGGCATTAACCAACCTTACCTAGCTTTCCTCC
A
>BtKok1_5F$2
------------------------------------------------------------
----------CGCCCTCACCCAAAATGACATTAAAAAAATCATCGCCTTCTCCACATCCA
GTCAACTGGGCCTTATAATAGTAACTATTGGCATTAACCAACCTTACCTAGCTTTCCTCC
A
>BtKok2_5R$1
AAAACAATAAATACATCCAATCTATTACATTATGCTTAGGAGCCATTACCACACTATTTA
CAGCAATATGCGCCCTCACCCAAAATGACATTAAAAAAATCATCGCCTTCTCCACATCCA
GTCAACTG----------------------------------------------------
-
>BtKok2_5R$2
AAAACAATAAATACATCCAATCTATTACATTATGCTTAGGAGCCATTACCACACTATTTA
CAGCAATATGCGCCCTCACCCAAAATGACATTAAAAAAATCATCGCCTTCTCCACATCCA
GTCAACTG----------------------------------------------------
-
>BtKok2_5F$1
------------------------------------------------------------
------TATGCGCCCTCACCCAAAATGACATTAAAAAAATCATCGCCTTCTCCACATCCA
GTCAACTGGGCCTTATAATAGTAACTATTGGCATTAACCAACCTTACCTAGCTTTCCTCC
A
>BtKok2_5F$2
------------------------------------------------------------
-------------CCTCACCCAAAATGACATTAAAAAAATCATCGCCTTCTCCACATCCA
GTCAACTGGGCCTTATAATAGTAACTATTGGCATTAACCAACCTTACCTAGCTTTCCTCC
A
>BtKok3_5R$1
AAAACAATAAATACATCCAATCTATTACATTATGCTTAGGAGCCATTACCACACTATTTA
CAGCAATATGCGCCCTCACCCAAAATGACATTAAAAAAATCATCGCCTTCTCCACATCCA
GTCAACTG----------------------------------------------------
-
>BtKok3_5R$2
AAAACAATAAATACATCCAATCTATTACATTATGCTTAGGAGCCATTACCACACTATTTA
CAGCAATATGCGCCCTCACCCAAAATGACATTAAAAAAATCATCGCCTTCTCCACATCCA
GTCAACTG----------------------------------------------------
-
>BtKok3_5F$1
------------------------------------------------------------
-------------CCTCACCCAAAATGACATTAAAAAAATCATCGCCTTCTCCACATCCA
GTCAACTGGGCCTTATAATAGTAACTATTGGCATTAACCAACCTTACCTAGCTTTCCTCC
A
>BtKok3_5F$2
------------------------------------------------------------
---------GCGCCCTCACCCAAAATGACATTAAAAAAATCATCGCCTTCTCCACATCCA
GTCAACTGGGCCTTATAATAGTAACTATTGGCATTAACCAACCTTACCTAGCTTTCCTCC
A
>BtKok4_5R$1
AAAACAATAAATACATCCAATCTATTACATTATGCTTAGGAGCCATTACCACACTATTTA
CAGCAATATGCGCCCTCACCCAAAATGACATTAAAAAAATCATCGCCTTCTCCACATCCA
GTCAACTG----------------------------------------------------
-
>BtKok4_5R$2
AAAACAATAAATACATCCAATCTATTACATTATGCTTAGGAGCCATTACCACACTATTTA
CAGCAATATGCGCCCTCACCCAAAATGACATTAAAAAAATCATCGCCTTCTCCACATCCA
GTCAACTGG---------------------------------------------------
-
>BtKok4_5F$1
------------------------------------------------------------
-------ATGCGCCCTCACCCAAAATGACATTAAAAAAATCATCGCCTTCTCCACATCCA
GTCAACTGGGCCTTATAATAGTAACTATTGGCATTAACCAACCTTACCTAGCTTTCCTCC
A
>BtKok4_5F$2
------------------------------------------------------------
---------------------------ACATTAAAAAAATCATCGCCTTCTCCACATCCA
GTCAACTGGGCCTTATAATAGTAACTATTGGCATTAACCAACCTTACCT-----------
-
>BtM2_5R$1
AAAACAATAAATACATCCAATCTATTACATTATGCTTAGGAGCCATTACCACACTATTTA
CAGCAATATGCGCCCTCACCCAAAATGACATTAAAAAAATCATCGCCTTCTCCACATCCA
GTCAACTG----------------------------------------------------
-
>BtM2_5R$2
AAAACAATAAATACATCCAATCTATTACATTATGCTTAGGAGCCATTACCACACTATTTA
CAGCAATATGCGCCCTCACCCAAAATGACATTAAAAAAATCATCGCCTTCTCCACATCCA
GTCAACTG----------------------------------------------------
-
>BtM2_5F$1
------------------------------------------------------------
-------------CCTCACCCAAAATGACATTAAAAAAATCATCGCCTTCTCCACATCCA
GTCAACTGGGCCTTATAATAGTAACTATTGGCATTAACCAACCTTACCTAGCTTTCCTCC
A
>BtM2_5F$2
------------------------------------------------------------
-------------CCTCACCCAAAATGACATTAAAAAAATCATCGCCTTCTCCACATCCA
GTCAACTGGGCCTTATAATAGTAACTATTGGCATTAACCAACCTTACCTAGCTTTCCTCC
A
>BtMik1_5R$1
AAAACAATAAATACATCCAATCTATTACATTATGCTTAGGAGCCATTACCACACTATTTA
CAGCAATATGCGCCCTCACCCAAAATGACATTAAAAAAATCATCGCCTTCTCCACATCCA
GTCAACTG----------------------------------------------------
-
>BtMik1_5R$2
AAAACAATAAATACATCCAATCTATTACATTATGCTTAGGAGCCATTACCACACTATTTA
CAGCAATATGCGCCCTCACCCAAAATGACATTAAAAAAATCATCGCCTTCTCCACATCCA
GTCAACTGG---------------------------------------------------
-
>BtMik1_5F$1
------------------------------------------------------------
-------------CCTCACCCAAAATGACATTAAAAAAATCATCGCCTTCTCCACATCCA
GTCAACTGGGCCTTATAATAGTAACTATTGGCATTAACCAACCTTACCTAGCTTTCCTCC
A
>BtMik1_5F$2
------------------------------------------------------------
-------------CCTCACCCAAAATGACATTAAAAAAATCATCGCCTTCTCCACATCCA
GTCAACTGGGCCTTATAATAGTAACTATTGGCATTAACCAACCTTACCTAGCTTTCCTCC
A
>BtNaa1_5R$1
AAAACAATAAATACATCCAATCTATTACATTATGCTTAGGAGCCATTACCACACTATTTA
CAGCAATATGCGCCCTCACCCAAAATGACATTAAAAAAATCATCGCCTTCTCCACATCCA
GTCAACTG----------------------------------------------------
-
>BtNaa1_5R$2
AAAACAATAAATACATCCAATCTATTACATTATGCTTAGGAGCCATTACCACACTATTTA
CAGCAATATGCGCCCTCACCCAAAATGACATTAAAAAAATCATCGCCTTCTCCACATCCA
GTCAACTG----------------------------------------------------
-
>BtNaa1_5F$1
------------------------------------------------------------
-------------CCTCACCCAAAATGACATTAAAAAAATCATCGCCTTCTCCACATCCA
GTCAACTGGGCCTTATAATAGTAACTATTGGCATTAACCAACCTTACCTAGCTTTCCTCC
A
>BtNaa1_5F$2
[truncated: 24,091 more chars]
